# Supplementary material for: Bayesian molecular design with a chemical language model
Source: J Comput Aided Mol Des. 2017 Mar 9;31(4):379–91. doi: 10.1007/s10822-016-0008-z (PMC5393296; doi:10.1007/s10822-016-0008-z)
Supplement: Supplementary file 2 — Supplementary material 2 (CSV 793 kb) [file 10822_2016_8_MOESM2_ESM.csv]

SMILES	Internal_energy	HOMO-LUMO_gap
CC(=O)OC(CC(=O)[O-])C[N+](C)(C)C	177.577	4.3525116
CC(=O)OC(CC(=O)O)C[N+](C)(C)C	185.735	7.5134973
C1=CC(C(C(=C1)C(=O)O)O)O	98.605	4.5813477
CC(CN)O	83.445	8.0348409
C(C(=O)COP(=O)(O)O)N	90.877	5.74131
C1=CC(=C(C=C1[N+](=O)[O-])[N+](=O)[O-])Cl	66.867	4.9035141
CCN1C=NC2=C1N=CN=C2N	112.553	5.4357417
CCC(C)(C(C(=O)O)O)O	123.592	7.6321329
C1(C(C(C(C(C1O)O)OP(=O)(O)O)O)O)O	150.99	8.2571466
C1C(NC2=C(N1)NC(=NC2=O)N)CN(C=O)C3=CC=C(C=C3)C(=O)NC(CCC(=O)O)C(=O)O	301.165	3.3149943
C(CCl)Cl	39.871	8.1785097
C1=C(C=C(C(=C1O)O)O)O	79.143	5.7437589
C1=CC(=C(C=C1Cl)Cl)Cl	50.074	5.8994001
CCCCCC(=O)C=CC1C(CC(=O)C1CCCCCCC(=O)O)O	329.994	5.0550738
CC12CCC(=O)CC1CCC3C2CCC4(C3CCC4O)C	304.012	6.0564018
C1CCC(=O)NCCCCCC(=O)NCC1	224.904	7.2484719
C1C=CC(=NC1C(=O)O)C(=O)O	95.13	4.6866504
C(C(C(C(=O)C(=O)C(=O)O)O)O)O	104.32	4.584885
C1=CC(=C(C(=C1)O)O)C(=O)O	83.018	4.5021666
C1=CC(=C(C(=C1)O)O)CCC(=O)O	121.455	4.9552131
CCC(C(=O)C)(C(=O)O)O	108.343	5.9921862
CC(=O)C(C)(C(=O)O)O	89.468	5.9938188
C(=CC(=C(C(=O)O)N)C(=O)O)C=O	98.151	3.6338955
C(C(C(C1(C(N(C2C(N1O)C(=O)NC(=N2)N)O)O)O)O)O)O	207.196	5.6692035
C(C(C(C1C(N(C2=C(N1)C(=O)N=C(N2)N)O)O)O)O)O	185.775	4.824333
CC(=O)C(=O)C1=NC2C(N=C(NC2=O)N)N(C1O)O	151.203	3.5008386
C(=CC(=O)O)C=C(C(=O)O)N	90.761	3.8904858
C(=O)C(C(=O)O)N	60.629	5.4482583
C(=CC=O)C=C(C(=O)O)N	86.89	3.733212
CC(CO)(C(COP(=O)(O)O)O)O	139.004	8.3493885
C(=CC(=O)O)C=C(C(=O)O)C(=O)O	90.432	4.1647626
C(C=O)Cl	32.68	6.1461948
C(CCl)O	48.391	8.1360621
C1=CC(OC1=O)(CC(=O)O)Cl	74.053	5.6520612
CC(C)C(C(C(=O)O)O)C(=O)O	131.555	6.9029049
C(C(C(CO)O)O)C(=O)C(=O)O	116.532	4.7222955
CC(C)(CO)C(=O)C(=O)O	108.659	5.5342419
CC1(COC(=O)C1=O)C	90.067	4.59849
C1C(C(C(OC1O)CO)O)O	128.529	7.975251
CSCCC(=O)C(=COP(=O)(O)O)O	124.588	4.2613581
C(CC(=O)O)C(=O)C=CC=C(C(=O)O)O	127.622	3.7601499
C(CC(=O)O)C(C(=O)O)O	94.527	6.3736704
C(C(=O)O)(C(=O)O)O	56.644	7.2881985
C(C(C(COP(=O)(O)O)O)O)C(=O)C(=O)O	134.927	4.8131769
CCC(C)C(=O)C(=O)O	105.42	4.8099117
C(CC(=O)N)C(=O)C(=O)O	86.219	4.8357612
CC(C)C(=O)C(=O)O	86.559	4.832496
C(C(C(C(C(=O)C(=O)O)O)O)O)O	119.716	5.681448
C(CC(=O)O)C(=O)C(=O)O	79.136	4.1157846
CCC(=O)C(=O)O	67.751	4.9152144
C(C(C(=O)O)OP(=O)(O)O)O	86.789	7.2392205
C(C(C(=O)O)OP(=O)(O)O)OP(=O)(O)O	104.98	7.3578561
C1=C(C(C=C(C1O)Cl)Cl)Cl	68.363	5.7037602
CC(CC(C(=O)O)N)N	121.941	6.9619506
C1=C(C(C=C(C1O)Cl)O)Cl	77.02	6.1987101
C1=C(C(=CC(=C1Cl)O)Cl)O	61.971	5.1976542
C1=CC(=C(C=C1Cl)O)Cl	58.719	5.7845739
C(C(=O)C(C(C(=O)C(=O)O)O)O)O	104.114	4.5979458
CC1(C(COP(=O)(OP(=O)(O1)O)O)O)CO	140.506	7.6054671
CC(=O)C=CC=C(C(=O)O)O	97.31	4.1470761
CC(C)CC(=O)C(=O)O	105.035	4.8773925
C(CC(=O)C(=O)O)CC(=O)O	97.707	4.8496383
C1=CC(=C(C=C1C(=O)O)O)O	83.559	5.180784
C1=NC2=C(C(=N1)N)N=CN2C3C(C(C(O3)COP(=O)(O)O)OP(=O)(O)O)O	206.207	5.4210483
C(CN)C=O	68.285	5.8893324
CC12CCC3C(C1CCC2=O)CC=C4C3(CCC(C4)O)C	288.587	5.923617
CC(C)C(CC(=O)O)(C(=O)O)O	131.4	6.4757079
C(C(C(=O)O)N)Cl	67.466	7.0590903
C1=CC(=CN=C1)C#N	58.722	5.7804924
C1C(C(C(=O)C=C1C(=O)O)O)O	102.001	4.3282947
C(C(C(C(COP(=O)(O)O)O)O)O)C(=O)C(=O)O	156.732	4.927731
C=C(C(=O)O)OC1CC(=CC(C1O)OP(=O)(O)O)C(=O)O	169.208	4.9982049
C[N+](C)(C)CC(CC(=O)O)O	159.77	7.6332213
C1=CC(=C(C(=C1)O)N)C(=O)O	92.014	4.5919596
CC(CO)C(=O)O	83.235	7.5061506
C1=CC(=C(C(=C1)O)N)C(=O)CC(C(=O)O)N	148.738	3.9734763
C1=CC(=CC(=C1)O)CCC(=O)O	117.906	5.8444359
COC1=CC2=C(C=CN=C2C=C1)C(C3CC4CCN3CC4(C=C)O)O	274.405	4.4199924
C(CC(=O)O)C(=O)CC(=O)O	97.618	5.806614
C(C(C(C(=O)C(C(=O)O)O)O)O)O	120.305	5.6316537
CC(=O)CC(=O)O	66.919	5.7236235
C(C1C(C(C(C(O1)O)O)O)OC2C(C(=O)C(C(O2)CO)O)O)O	233.283	5.7622617
C(C(=O)C(=O)O)S	49.92	4.4199924
C1=CC(=CC(=C1)O)C=O	76.38	4.7179419
C1=CC(=CC(=C1)O)CO	91.573	5.8724622
C1C=C(OC1=O)CC(=O)O	79.405	6.0757209
C(C(=O)C(=O)O)OP(=O)(O)O	71.493	4.6931808
C(C(C(=O)O)N)OP(=O)(O)O	95.156	7.3110549
C1=CC=C(C=C1)CCC(=O)O	114.667	6.3442836
C1=CC(=CN=C1)CC(=O)O	88.18	5.9483781
C(C(C(=O)O)N)S(=O)O	80.647	6.3924453
C(C(=O)C(=O)O)S(=O)O	57.184	4.2099312
C(CNC(=O)N)C(=O)O	91.816	7.2748656
C(C(C(=O)C(=O)[O-])O)OP(=O)(O)O	85.999	4.7666478
C(C(C(=O)C(=O)O)O)OP(=O)(O)O	93.724	4.7960346
C1=CC(=CN=C1)CCCC(=O)O	125.94	6.2177571
C=C(C(=O)O)OC1C=C(C=CC1N)C(=O)O	139.756	4.6646103
C1=NC(=C(N1)C(=O)O)N	70.071	5.9293311
C(CC=O)CN	86.694	6.1301409
C(CC(=O)O)CN	92	7.3798962
C1=CC(=O)OC1=CC(=O)O	64.623	4.3421718
C(C(=O)CC(=O)O)C(=O)C=CC(=O)O	107.925	4.0967376
C(CC(=O)N)CN=C(N)N	126.529	6.9831744
CC(CC(=O)C(=O)O)O	90.262	4.8493662
C1=CC(=CC=C1CO)O	91.564	5.8411707
C1=CC(=CC=C1C=O)O	76.413	5.0406525
C1=CC(=CC=C1CC(=O)O)O	98.971	5.6719245
C1=NC(C(=O)N1)CCC(=O)O	99.054	6.2683677
CC(C)CCC=O	112.458	6.3573444
C(C(=O)C(=O)O)C(CC(=O)O)(C(=O)O)O	112.011	5.014803
CC(C)(COP(=O)(O)O)C(C(=O)NCCC(=O)O)O	199.593	6.2678235
CC(C)(COP(=O)(O)O)C(C(=O)NCCC(=O)NC(CS)C(=O)O)O	256.997	6.451491
C[N+](C)(C)CCCC=O	152.334	6.3685005
C[N+](C)(C)CCCC(=O)O	156.442	7.6928112
C1=CC(=CC=C1C(=O)O)O	80.284	5.4912501
C1C2CN(C=[N+]2C3=C(N1)NC(=NC3=O)N)C4=CC=C(C=C4)C(=O)NC(CCC(=O)O)C(=O)O	292.205	3.9881697
C(CC(=O)O)C(=O)CN	98.598	5.4656727
C(CCN)CC(=O)O	109.997	6.7211421
CC(C)CCCC(C)C1CCC2C1(C(CC3C2C(CC4C3(CCC(C4)O)C)O)O)C	472.754	8.119464
CC(CCCC(C)C1CCC2C1(C(CC3C2C(CC4C3(CCC(C4)O)C)O)O)C)CO	476.707	8.1844959
CC1C(C(C(O1)N2C=NC3=C2N=CN=C3N)O)O	164.448	5.4156063
C1C(N(C2=C(N1)NC(=NC2=O)N)C=O)CNC3=CC=C(C=C3)C(=O)NC(CCC(=O)O)C(=O)O	301.933	4.650189
C1=CC2=C(C=C1O)C(=CN2)CC(C(=O)O)N	149.2	5.0613321
C(C(C(C(=O)O)O)O)C(=O)C(=O)O	104.965	5.047455
CSCC1C(C(C(O1)N2C=NC3=C2N=CN=C3N)O)O	185.262	5.431116
C(C1C(C(C(O1)N)O)O)OP(=O)(O)O	136.587	7.1646651
C(C1C(C(C(O1)NC(=O)CNC=O)O)O)OP(=O)(O)O	180.607	6.9456246
C(C1C(C(C(O1)NC(=O)CN)O)O)OP(=O)(O)O	174.269	7.0623555
C1=C(N(C=N1)C2C(C(C(O2)COP(=O)(O)O)O)O)N	170.578	6.1538136
C(C1C(C(C(O1)N=C(CNC=O)N)O)O)OP(=O)(O)O	189.497	6.2700003
C1=NC(=C(N1)C(=O)O)NC(=O)N	87.932	5.0705835
C(C(=O)C(C(C(C(=O)O)O)O)O)O	119.534	6.1649697
CCCCCC(C=CC1C(CC(=O)C1CC=CCCCC(=O)O)O)O	329.969	5.9666088
CCCCCC(C=CC1C(CC2C1CC(=CCCCC(=O)O)O2)O)O	331.254	6.0272871
CCCCCC(C=CC1C(CC(C1CC=CCCCC(=O)O)O)O)O	345.249	6.4591098
CC1(C(N2C(S1)C(C2=O)N)C(=O)O)C	138.044	5.8613061
C(CC(=C[N+]#N)[O-])C(C(=O)O)N	109.691	4.6790316
C(CC(=C[N+]#N)O)C(C(=O)O)N	116.914	4.6346793
CC(=O)C(=O)C1CNC2C(N1)C(=O)NC(=N2)N	160.388	3.2785329
C1CN=C2C(=N1)C=NC=N2	80.86	3.2132289
C(C1C(C(C(C(O1)O)O)O)OC2C(C(C(C(O2)COP(=O)(O)O)O)O)O)O	267.492	7.4860152
CCCCCC=CCC(C=CC=CC=CC(CCCC(=O)O)O)O	325.627	4.1699325
C1C(=NC2=C(N1)NC(=NC2=O)N)CNC3=CC=C(C=C3)C(=O)O	191.964	4.5280161
C1=C(C2=C(N1)NC(=NC2=O)N)CN	116.225	5.3905731
CC(C)CCCC(C)C1CCC2C1(CCC3C2=CC=C4C3(CCC(C4)O)C)C	434.586	4.8572571
CC(C(=O)CCCCCC(=O)O)N	172.787	5.8656597
C(CO)O	56.835	8.7450219
CC(=O)[O-]	33.093	7.4754033
CC(=O)O	41.603	7.6685943
CC=O	37.48	6.350814
CC(=O)N	48.285	7.5586659
CC(C(=O)C)O	78.595	6.364419
CC(=O)C	55.588	6.3004755
CC(=O)NC1C(C(C(OC1NC(=O)CC(C(=O)O)N)CO)O)O	241.427	6.8795043
CC(=O)NC(CCC(=O)O)C(=O)O	127.814	6.4547562
CC(=O)OP(=O)(O)O	60.268	7.368468
CC(=O)OCC[N+](C)(C)C	156.072	7.632405
CC(=O)OC1C(C(C(C(O1)CO)OC2C(C(C(C(O2)CO)O)O)O)O)O	274.396	6.2612931
CC(=O)OCC(C(=O)O)N	102.381	6.7619571
C1=NC2=C(N1)C(=NC=N2)N	74.91	5.4977805
C1=NC2=C(C(=N1)N)N=CN2C3C(C(C(O3)CO)O)O	168.331	5.4349254
C1=NC2=C(C(=N1)N)N=CN2C3C(C(C(O3)CSCCC(C(=O)O)N)O)O	246.226	5.3979198
C1=NC2=C(C(=N1)NC(CC(=O)O)C(=O)O)N=CN2C3C(C(C(O3)COP(=O)(O)O)O)O	246.556	5.1954774
C(CCC(=O)O)CC(=O)O	109.343	7.6090044
C1=NC2=C(C(=N1)N)N=CN2C3C(C(C(O3)COP(=O)(O)OP(=O)(O)O)O)O	205.287	5.4055386
C(CCN=C(N)N)CN	137.576	7.3241157
C1=NC(=C(N1C2C(C(C(O2)COP(=O)(O)O)O)O)N)C(=O)N	190.344	5.8082466
C(C(=O)O)(NC(=O)N)NC(=O)N	103.156	7.2449346
C1(C(=O)NC(=O)N1)NC(=O)N	85.059	6.6999183
CC(C(C(=O)O)N)O	94.709	7.2481998
C(C1C(C(C(C(O1)O)O)O)O)O	132.204	8.2625886
C(CC=O)CC(C(=O)O)N	117.167	6.0882375
C(C1C(C(C(C(O1)O)O)O)O)OP(=O)(O)O	150.194	7.3913244
CC1=CC2=C(C=C1C)N(C=N2)C3C(C(C(O3)CO)O)O	208.486	5.5815873
CC1=CC2=C(C=C1C)N(C=N2)C3C(C(C(O3)COP(=O)(O)O)O)O	227.657	5.5921992
CCCCCC(C=CC1C(C2CC(O2)O1)CC=CCCCC(=O)O)O	329.278	6.603867
CCCCCC(C=CC1C(CC(=O)C1CCCCCCC(=O)O)O)O	345.786	5.9353173
CC(=O)CN	68.194	6.1034751
CC1=NC=C(C(=N1)N)COP(=O)(O)O	121.67	5.5456701
CC1=NC=C(C(=N1)N)COP(=O)(O)OP(=O)(O)O	139.992	5.5500237
C1C(=NC2=C(N1)NC(=NC2=O)N)CO	118.997	4.729098
CC(=O)C(C(=O)O)N	79.333	5.6866179
CCOP(=S)(OCC)OC1=CC=C(C=C1)N	173.869	5.3217318
C(C(C(C(CO)O)O)O)NC1=C(C(=O)NC(=O)N1)N	189.581	5.5135623
N	23.461	9.00651
[NH4+]	33.07	16.7502039
C1=NC2=C(C(=N1)N)N=CN2C3C(C(C(O3)COP(=O)(O)O)O)O	186.841	5.412069
CC12CCC(CC1CCC3C2CCC4(C3CCC4=O)C)O	304.167	5.9203518
C1=CC=C(C(=C1)C(=O)O)N	88.441	4.557675
C1C(C(C(C(O1)O)O)O)O	109.808	8.5319676
C(C(C(C(C=O)O)O)O)OP(=O)(O)O	126.445	5.7698805
CCCCCC=CCC=CCC=CCC=CCCCC(=O)O	319.223	5.907291
C(CC(C(=O)O)N)CN=C(N)N	148.737	6.6242745
O[As](=O)([O-])[O-]	17.586	6.9475293
C(C(C(=O)O)N)C(=O)N	91.603	6.5807385
CCN(CC)CCCC(C)NC1=C2C=C(C=CC2=NC3=C1C=CC(=C3)Cl)OC	329.116	3.4309089
C(CN)C(=O)O	72.903	7.4590773
C1=CC=C(C=C1)C=O	73.114	5.2308504
C1=CC=CC=C1	65.969	6.7992348
C1=CC=C(C=C1)C(=O)[O-]	68.437	4.4289717
C1=CC=C(C=C1)C(=O)O	77.013	5.8289262
C1=CC=C(C=C1)CO	88.31	6.4767963
CC(=O)NC1C(C(C(OC1O)CO)OC2C(C(C(C(O2)CO)O)O)O)O	282.015	7.2155478
C[N+](C)(C)CC(=O)[O-]	109.824	5.9842953
C[N+](C)(C)CC(=O)O	118.346	7.651452
C[N+](C)(C)CC=O	114.442	6.3565281
CC(C(C1=NC2=C(NC1)NC(=NC2=O)N)O)O	160.111	4.500534
C1C2C(C(S1)CCCCC(=O)O)NC(=O)N2	177.088	6.5954319
C1=CC=C(C=C1)C2=C(C(=CC=C2)O)O	126.457	4.8986163
C1=CC(=CC=C1[N+](=O)[O-])OP(=O)(O)OC2=CC=C(C=C2)[N+](=O)[O-]	148.131	4.9511316
CN(CCC(CC(=O)NC1C=CC(OC1C(=O)O)N2C=CC(=NC2=O)N)N)C(=N)N	307.479	4.3745517
Br	5.213	8.0364735
CCCC=O	75.138	6.3570723
CC(C(C)O)O	93.633	8.6737317
CCCCO	90.761	9.1784772
CCCC(=O)O	79.285	7.6930833
CCCC(=O)OP(=O)(O)O	98.108	7.3284693
C(CCN)CCN	129.642	8.4957783
C(CON=C(N)N)C(C(=O)O)N	133.225	6.0501435
C(=O)(N)[O-]	25.713	7.1673861
C(=O)(N)O	33.956	8.2405485
C(=O)(N)OP(=O)(O)O	53.366	8.5545519
C(C(C(=O)O)NC(=O)N)C(=O)O	102.736	6.9605901
[C-]#[O+]	4.639	9.5145207
C1=CC(C(C(=C1)CCC(=O)O)O)O	136.016	4.9462338
C(=O)O	23.073	7.8223308
C(C(=O)[O-])ON	48.078	5.7698805
C(C(=O)O)ON	57.2	7.2443904
C1=CC=C(C(=C1)C(=O)O)NCC(=O)C(C(COP(=O)(O)O)O)O	200.07	4.3435323
C[N+](C)(C)CC(CC(=O)[O-])O	151.602	5.3886684
C1=CC=C(C(=C1)O)O	72.537	5.841987
C1=CN(C(=O)N=C1N)C2C(C(C(O2)COP(=O)(O)OP(=O)(O)O)O)O	195.814	5.3274459
C1=CN(C(=O)N=C1N)C2C(C(C(O2)COP(=O)(O)OP(=O)(O)OCCN)O)O	246.066	5.4343812
C(C1C(C(C(C(O1)OC2C(OC(C(C2O)O)O)CO)O)O)O)O	248.782	8.2171479
C1C2C(C(C(O2)N3C=NC4=C3NC(=NC4=O)N)O)OP(=O)(O1)O	173.405	5.6610405
CC(C=O)C(=O)O	67.18	5.5840362
C	30.176	13.7949258
C1=CC(=CC=C1C(C(CO)NC(=O)C(Cl)Cl)O)[N+](=O)[O-]	160.122	4.8822903
C1(=O)C2(C3(C4(C1(C5(C2(C3(C(C45Cl)(Cl)Cl)Cl)Cl)Cl)Cl)Cl)Cl)Cl	60.936	5.4327486
C(C(=O)O)Cl	36.81	7.6158069
C1=CC(=C(C=C1O)Cl)O	67.206	5.2847262
CC(CCC(=O)O)C1CCC2C1(C(CC3C2C(CC4C3(CCC(C4)O)C)O)O)C	409.113	7.3706448
CC(C)CCCC(C)C1CCC2C1(CCC3C2CC=C4C3(CCC(C4)O)C)C	449.58	6.9034491
C[N+](C)(C)CCO	130.154	8.6723712
C=C(C(=O)O)OC1C=C(C=CC1O)C(=O)O	131.723	4.5111459
C1=CC=C(C=C1)C=CC=O	95.576	4.4899221
C1=CC=C(C=C1)C=CCO	110.774	5.0670462
C(C(=CC(=O)O)C(=O)O)C(=O)O	87.009	4.7138604
C(=CC(=O)O)C=CC(=O)O	79.019	4.5179484
C(C(=O)O)C(CC(=O)O)(C(=O)O)O	105.254	6.6509403
Cl	5.67	9.2933034
C1=CN(C(=O)N=C1N)C2C(C(C(O2)COP(=O)(O)O)O)O	178.65	5.420232
C1C(C2=C(NC=N1)N(C=N2)C3C(C(C(O3)CO)O)O)O	194.429	5.4724752
C1=CC(=CC=C1C=CC(=O)O)O	102.723	4.3745517
C1=CC=C2C(=C1)C=CC(=O)O2	84.96	4.6186254
CC(C)C1=CC=C(C=C1)CO	144.307	6.2778912
CC(C)C1=CC=C(C=C1)C=O	129.083	5.2414623
C1=C(NC2=C1C(=O)C(=C3C2=C(C=C(N3)C(=O)O)C(=O)O)O)C(=O)O	149.131	2.1242847
C1=CC(=CC=C1C(C(=O)O)O)O	102.552	5.8602177
CSCC(C(C(=O)COP(=O)(O)O)O)O	144.063	4.990314
CC(C)CCCC(C)C1CCC2C1(CCC3=C2CCC4C3(CCC(C4)O)C)C	450.356	6.7333866
CC(CC(CC(=O)O)N)N	139.499	6.2460555
COC1=C(C=CC(=C1)C=C)O	113.795	4.7666478
C(C(C(C(COP(=O)(O)O)O)O)O)NC1=C(C(=O)NC(=O)N1)N	208.872	5.0545296
CC(C)CCCC(C)C1CCC2C1(CCC3C2C(CC4=CC(=O)CCC34C)O)C	438.328	5.0134425
CC1=CC=CC=C1O	87.746	6.0008934
C(C(=O)O)(NC(=O)N)O	76.074	7.3034361
CC(=O)C(C(CO)O)O	104.951	5.7274329
C1=CC=C(C(=C1)C(=O)O)O	80.373	5.5119297
C(CP(=O)(O)O)N	80.043	7.6645128
CC1=C(C(=CC=C1)O)O	91.06	5.8207632
C1=C(C=C(C(=C1O)O)O)C(=O)OC2=CC(=CC(=C2O)O)C(=O)O	157.439	4.8550803
CC1=CC(=CC=C1)O	87.099	5.9946351
C1(C(C(C2C(C1O)OP(=O)(O2)O)O)O)O	132.838	7.8704925
C1C(C(C(C(=O)C1=O)O)O)O	97.88	4.1443551
CC(=C(CC(=O)O)C(=O)O)C(=O)O	105.57	4.6477401
C1=CC(=CC=C1O)OC2C(C(C(C(O2)CO)O)O)O	188.759	5.4776451
C1=CC(=CC(=C1)OC2C(C(C(C(O2)CO)O)O)O)CO	208.124	6.0770814
C1=CC(=CC=C1O)OC2C(C(C(C(O2)COP(=O)(O)O)O)O)O	207.596	5.6713803
C(C1C(C(=O)C(C(O1)O)O)O)O	116.737	5.7881112
CC(C(C(=O)O)NC(=O)CCCCCCS)OP(=O)(O)O	234.579	5.2654071
C(CC(=O)O)C=CC(=O)C(=O)O	101.524	4.3625793
C1=CC(=CC=C1C(=O)C(=O)O)O	87.838	4.2455763
CCCCCCCC	162.299	10.4777547
CC(CC(=O)CC(=O)O)N	116.767	5.4232251
C1=C(C=C(C=C1O)O)O	75.831	6.4365255
CCC(=CCCCC(C)CCOP(=O)(O)OC1C(C(C(C(O1)CO)O)O)O)C	359.794	6.9001839
C1C(CC(=O)C=C1O)O	91.08	5.3366973
C1=CC=C2C(C(C=CC2=C1)O)O	118.757	4.9963002
C(C=O)N	49.448	6.0319128
C(C(C(=O)O)N)N	84.746	6.9752835
CC1=CC(=O)OC2=C1C=CC(=C2)OC(=O)C	132.659	4.587606
C(CCNCCCCN)CN	197.745	7.6449216
C1=C(C=C(C(=C1O)O)O)C(=O)O	86.943	5.0651415
C(#CC(=O)O)C(=O)O	40.892	5.447442
C1=C(C=C(OC1=O)C(=O)O)C(=O)O	74.876	4.1312943
C(C(=CC(=O)C(=O)O)C(=O)O)C(=O)O	93.829	4.0844931
CC(=O)CC(CC(=O)O)O	109.108	5.442
C1=CC(=CC=C1[N+](=O)[O-])OP(=O)(O)O	91.057	4.9666413
CCCCCCCC(=O)O	154.673	7.4998923
CCCC(C(=O)O)NC(C)C(=O)O	158.076	6.4797894
C(CCC(=O)O)CCC(=O)O	128.605	5.956269
C(CC(C(=O)O)N)CN	121.854	6.8547432
CCC(=CCCCC(C)CCOP(=O)(O)OP(=O)(O)O)C	263.713	6.5037342
C(CC(CC(=O)O)N)CN	140.958	7.0974564
C(C(C(C(=O)C(C(=O)O)O)O)O)OP(=O)(O)O	138.608	5.5113855
C1=CC=C2C(=C1)C(=CN2)CC(=O)N	123.394	5.2566999
CC(C)[N+](=O)[O-]	71.66	6.1646976
C(=CC(=O)O)C(=CC(=O)O)C(=O)O	90.076	4.5378117
C1=CC=C(C(=C1)C=O)NC=O	92.317	4.3770006
C1C(C(=O)NO1)N	68.823	6.255579
S	11.302	7.6539009
C1=CC(=CC=C1N)O	80.512	5.1113985
C(CCNO)CC(C(=O)O)N	144.108	7.1175918
CC(C)CCCC(C)C1CCC2C1(CCC3C2C(C=C4C3(CCC(C4)O)C)O)C	453.705	6.6484914
CN1C(CCC1=O)C2=CN=CC=C2	138.276	5.6768223
C[N+]1(CCCC1C2=CN=CC=C2)[O-]	152.801	4.6477401
CN1CCCC1C2=C[N+](=CC=C2)C3C(C(C(C(O3)C(=O)O)O)O)O	262.692	3.175407
CN1C(CCC1=O)C2=C[N+](=CC=C2)C3C(C(C(C(O3)C(=O)O)O)O)O	251.27	3.4989339
C1CC(NC1)C2=CN=CC=C2	130.484	5.6139672
C1CC(=O)NC1C2=CN=CC=C2	119.582	5.7203583
CN1C(CC(C1=O)O)C2=CN=CC=C2	141.761	5.7369564
CN1C(CC(C1=O)OC2C(C(C(C(O2)C(=O)O)O)O)O)C3=CN=CC=C3	246.844	5.7783156
C(=CC(=O)O)C(=CC(=O)O)Cl	73.84	4.5525051
C1=CC(C(C=C1)O)O	87.409	5.0357547
C(C(=O)C=CC(=O)O)C(=O)O	81.875	3.9819114
CC(C)CCCC(C)C1CCC2C1(CCC3C2=CCC4C3(CCC(C4)O)C)C	450.344	6.8852184
C(CCC(=O)O)CC(CCS)S	156.274	6.4517631
C(C(C(C(C(C(=O)O)O)O)O)O)OP(=O)(O)O	153.488	7.0816746
CC(=O)CC(C(=O)O)N	98.21	5.4841755
C(C(C(=O)O)N)C(=O)O	83.63	6.3031965
C1=CC(=CC=C1C=CC(=O)C2=C(C=C(C=C2)O)O)O	159.7	3.7955229
C(CC(C(=O)O)NC(CCC(=O)O)C(=O)O)CN=C(N)N	227.292	5.1848655
CC(C(=O)O)NC(CCCN=C(N)N)C(=O)O	196.455	6.0694626
C(CN)CN	92.023	8.5398585
CC1=CC2=C(C=C1C)N(C3=NC(=O)NC(=O)C3N2)CC(C(C(CO)O)O)O	265.93	4.1214987
CN1CCCC1C2=C[N+](=CC=C2)C	176.154	2.9650737
C[N+]1=CCCC1C2=CN=CC=C2	142.712	3.8899416
CN1CCCC1(C2=CN=CC=C2)O	152.396	5.4931548
C1CC(=O)N(C1C2=CN=CC=C2)CO	142.19	5.8436196
CNCCCC(=O)C1=CN=CC=C1	152.547	4.3337367
C1=CC(=CN=C1)C(=O)CCC(=O)N	122.596	4.4346858
CNC(=O)CCC(=O)C1=CN=CC=C1	140.665	4.6888272
C1=CC(=CN=C1)C(=O)CCC(=O)O	114.687	4.4474745
C1=CC(=CN=C1)C(CCC(=O)O)O	129.831	5.9276985
C1=CC(=CN=C1)C=CCC(=O)O	110.72	4.9761648
CC(C)CCCC(C)C1CCC2C1(CCC3C2CCC4=CC(=O)CCC34C)C	435.421	5.0689509
CC(CC(=O)O)O	83.057	7.5434283
C(C(C(C(C(=O)C(=O)O)O)O)O)OP(=O)(O)O	137.189	4.6022994
CC12CCC(=O)CC1CCC3C2CCC4(C3CCC4=O)C	289.006	5.9244333
CC(C(=O)C1=CC(=CC=C1)Cl)NC(C)(C)C	191.111	4.2453042
CC(C(C1=CC(=CC=C1)Cl)O)NC(C)(C)C	205.899	5.3171061
CC(C(=O)C1=CC(=CC=C1)Cl)NC(C)(C)CO	195.181	4.4403999
C1=CC(=CC(=C1)Cl)C(=O)O	71.648	5.5905666
C1=CC(=CC(=C1)Cl)C(=O)NCC(=O)O	109.812	5.1206499
CC(CCO)(CC(=O)O)O	124.21	7.5110484
CC12CCC3C(C1CCC2O)CCC4=C3C=CC(=C4)O	255.612	5.8071582
C1(C(C(C(=O)C(C1O)O)O)O)O	116.128	5.624307
C(C(C(C(C(CO)O)O)O)O)O	146.66	8.6043462
CCCCCCCC=O	150.452	6.3328554
CC(C(=O)C1=NC2C(NC1)N=C(NC2=O)N)O	160.19	4.293738
C(=O)(C(=O)O)NC(=O)N	61.41	5.4539724
C[N+]1=CC=CC(=C1)C(=O)N	104.07	4.2820377
C[S+](C)CCC(C(=O)O)N	137.742	6.840594
C(C1C(=C(C2C(O1)NC3=C(N2)C(=O)N=C(N3)N)S)S)OP(=O)(O)O	183.319	4.780797
COC1=CC=CC=C1O	91.268	5.9312358
CCCCCCCCCCCCCCCC(=O)OC(CC(=O)[O-])C[N+](C)(C)C	440.168	5.2196943
CCCCCCCCCCCCCCCC(=O)OC(CC(=O)O)C[N+](C)(C)C	449.501	5.6939646
C(CC(C(=O)O)NC(=O)CCC(=O)O)CN=C(N)N	204.814	5.5279836
C1=CC=C(C=C1)C(=O)NCC(=O)O	115.14	5.2768353
CSCC1C(C(C(O1)OP(=O)(O)O)O)O	144.824	7.1782701
C(C1C(C(C(C(O1)OP(=O)(O)O)O)O)O)O	150.774	8.1806865
C(CN)C(C(=O)O)N	103.72	6.8835858
C1=CC(=C(C=C1C2C(C(=O)C3=C(C=C(C=C3O2)O)O)O)O)O	170.573	4.018917
C1=CC=C(C(=C1)C(=O)CC(=O)C(=O)O)N	121.616	3.6069576
CSCCC(=O)C(=O)O	88.197	3.7163418
CN(C)OP(=O)(O)OCC1C(C(C(O1)N2C=NC3=C2N=CN=C3N)O)O	235.937	5.4313881
CC1C(C(C(C(O1)OP(=O)(O)O)O)O)O	147.036	8.1170151
CC(CCOP(=O)(O)O)(CC(=O)O)O	142.723	7.2256155
CC(C)(CO)C(C(=O)NCCC(=O)NCCS)O	227.242	6.5211486
C(C(C(C(C(=O)COP(=O)(O)O)O)O)O)O	149.516	6.0221172
C(C1C(C(C(O1)(CO)OP(=O)(O)O)O)O)OP(=O)(O)O	169.147	8.0424597
C1=C(NC=N1)N	58.578	6.6699873
C[N+](C)(C)CCOS(=O)(=O)[O-]	134.219	6.157623
C[N+](C)(C)CCOS(=O)(=O)O	141.899	8.6193117
CC(C(=O)O)C(=O)O	71.703	6.8226354
C(CC(=O)NC(CSC=O)C(=O)NCC(=O)O)C(C(=O)O)N	205.796	5.7021276
C(C=O)P(=O)(O)O	55.661	6.168507
[O-]S(=O)(=O)SS(=O)(=O)[O-]	22.253	5.4384627
CSCC1C(C(C(O1)O)O)O	126.081	7.0476621
C(CSCC1C(C(C(O1)O)O)O)C(C(=O)O)N	187.13	6.7804599
CC(=O)NCCCNCCCCN	204.098	6.8697087
C1C2C(C(S1)CCCCC(=O)N)NC(=O)N2	183.802	6.8060373
C1CC(=O)NC1C(=O)O	84.382	7.0196358
C(CC(=O)O)CN=C(N)N	118.106	6.7352913
CN(C)C(=NCCCC(C(=O)O)N)N	185.938	6.6286281
C(CCNC(=O)N)CN	129.965	7.787502
C(C(=O)NC(=O)N)N	80.908	6.7227747
C1C(=O)NC=N1	50.361	6.3143526
C(C1C(C(C(O1)NC2=C(C(=O)NC(=O)N2)N)O)O)OP(=O)(O)O	193.713	4.5149553
C1=CN(C(=O)N=C1N)C2C(C(C(O2)COP(=O)(O)OP(=O)(O)OCC(CO)O)O)O	261.767	5.3688051
OP1(=O)OP(=O)(OP(=O)(O1)O)O	54.766	8.2634049
C1=CC=C(C=C1)C(=O)CC=CC(=O)C(=O)O	132.806	4.3601304
CC(C(CC(=O)O)C(=O)O)(C(=O)O)O	123.774	6.6308049
C1=CC(=C(C(=C1)O)O)C(=O)OP(=O)(O)OCC2C(C(C(O2)N3C=NC4=C3N=CN=C4N)O)O	255.756	3.4363509
CC(C(=O)O)C(CC(=O)O)(C(=O)O)O	124.023	6.236532
CC(CCOP(=O)(O)OP(=O)(O)O)(CC(=O)O)O	161.295	7.2811239
C(C(C(C(=O)COP(=O)(O)O)O)O)C(=O)O	135.024	5.763078
CCCCCCCCCCCCCCCC(C(COP(=O)(O)O)N)O	387.264	8.1907542
C(CC(=O)C(=O)O)C=O	74.79	4.9203843
C(C(=O)C(=O)O)(C(=O)O)O	63.682	4.5525051
C(C(C(=O)O)O)C(=O)O	75.696	6.9809976
CCC=O	56.478	6.2245596
CC(=O)OCCC(C(=O)O)N	121.293	7.224255
C(C(=O)O)OP(=O)(O)O	64.165	7.6808388
C1C(N(C2=C(N1)NC(=NC2=O)N)C=N)CNC3=CC=C(C=C3)C(=O)NC(CCC(=O)O)C(=O)O	309.718	4.2431274
[SeH2]	10.345	6.7064487
C1CC1(C(=O)O)N	76.138	7.3192179
C(#N)O	15.513	8.5232604
C1=CC(=CC=C1C=O)[N+](=O)[O-]	76.231	4.4575422
C1=CC(=O)OC1CC(=O)O	79.838	5.4463536
C1=CC(OC1=O)(CC(=O)O)C(=O)O	90.15	5.591655
[O-][As]([O-])[O-]	6.978	6.5061831
C(C(=O)O)P(=O)(O)O	60.398	7.5450609
C1=CC(=C(C=C1CC(=O)O)O)O	102.29	5.5897503
C(C(=CO)C=CC(=O)C(=O)O)C(=O)O	109.217	3.8687178
C(C(C=CC(=O)C(=O)O)C(=O)O)C(=O)O	112.858	3.7166139
C(C=CC=C(C(=O)O)O)C(=O)O	101.287	4.4129178
C(CC(=O)O)C(CC(=O)C(=O)O)O	120.048	4.7228397
C[N+]1(CCCC1C(=O)[O-])C	133.454	6.0980331
C[N+]1(CCCC1C(=O)O)C	141.977	7.4245206
C(CC(C(=O)O)NC(=O)CCC(=O)O)C=O	153.782	6.1581672
CN1CCCC1C(=O)O	114.363	7.0117449
C(CC(=O)C(=O)O)CN=C(N)N	125.401	4.8344007
C(CC=O)CN=C(N)N	113.855	5.6637615
C(C(C(C(=O)CO)O)O)C(=O)O	115.615	6.1268757
CSCCC(=O)C(=O)COP(=O)(O)O	125.388	3.0921444
CSCCC(=O)C(=CO)O	106.646	4.4801265
CSCCC(=O)O	81.008	6.3029244
C(CCC(=O)O)CCN	128.805	6.8117514
C1=CC=C2C(=C1)C3=CC=CC=C3O2	108.708	5.0852769
C1=CC=C(C(=C1)C2=C(C(=CC=C2)O)O)O	129.932	4.7946741
C1=CC=C(C=C1)C(=CC=CC(=O)C(=O)O)O	133.133	3.5383884
C(CCC(=O)N)CC(CCS)SC(=O)CCC(=O)O	220.986	5.5908387
C(CN(C=O)O)CP(=O)(O)O	108.434	7.2082011
CC1=C(C(CCC1)(C)C)C=CC(=CC=CC(=CC=CC=C(C)C=CC=C(C)C=CC2=C(CCCC2(C)C)C)C)C	566.583	2.4638655
C(C1C(C(C(C(O1)OC2C(C(C(C(C2O)O)O)O)O)[NH3+])O)O)O	265.608	6.6403284
C(C1C(C(C(C(O1)OC2C(C(C(C(C2O)O)O)O)O)N)O)O)O	257.531	8.3591841
CC(=O)NC1C(C(C(OC1OC2C(C(C(C(C2O)O)O)O)O)CO)O)O	281.924	6.9535155
CC(=O)NC(CS)C(=O)NC1C(C(C(OC1OC2C(C(C(C(C2O)O)O)O)O)CO)O)O	339.366	6.6348864
CC(=O)NC(CS)C(=O)O	98.464	6.5992413
CN1C(CCC1=O)C2=C[N+](=CC=C2)C	165.371	3.2545881
C1=CC=C2C(=C1)C=CC(O2)(C(=O)O)O	110.276	4.8812019
C1=CC=C(C(=C1)C=CC(=O)C(=O)O)O	110.379	3.6989274
CN(CC(=O)O)C(=N)N	99.141	6.9246729
CN(CC(=O)O)C(=NP(=O)(O)O)N	118.246	6.3119037
CN1CC(=O)N=C1N	80.763	6.0689184
C[N+](C)(C)CC=CC(=O)[O-]	132.02	4.4224413
C[N+](C)(C)CC=CC(=O)O	140.871	5.3105757
C1=CN(C(=O)N=C1N)C2C(C(C(O2)COP(=O)(O)OP(=O)(O)OP(=O)(O)O)O)O	215.573	5.3908452
C(C(C(=O)O)N)S	73.392	6.8574642
C(C(C(=O)O)N)SSCC(C(=O)O)N	137.005	5.4648564
C1=CN(C(=O)N=C1N)C2C(C(C(O2)CO)O)O	160.08	5.4006408
C1=C(NC(=O)N=C1)N	66.007	5.0352105
C(C(C(=O)O)O)C(=O)C(=O)O	82.763	4.9182075
C(C1C(C(C(C(=O)O1)O)O)O)OP(=O)(O)O	135.329	6.9020886
CC(C(=O)NC(C)C(=O)O)N	128.877	6.6324375
CC(C(=O)O)N	72.214	6.9796371
C(C(C(C(C(=O)CO)O)O)O)OP(=O)(O)O	149.627	6.0857886
C(C(C(C(C(C(=O)O)O)O)O)O)O	135.085	7.4016642
C1=C(NC=N1)C(C(COP(=O)(O)O)O)O	132.51	6.4898571
C(C(C(C(=O)O)O)O)(C(C(=O)O)O)O	123.321	7.0022214
C(C(C1C(C(C(=O)O1)O)O)O)O	117.002	6.4438722
C(C1C(C(C(C(O1)O)N)O)O)OP(=O)(O)O	159.342	7.4234322
C1(C(C(OC(C1O)O)C(=O)O)O)O	120.928	7.0735116
C(CC(=O)O)C(C(=O)O)N	102.854	6.6542055
CC(C(=O)O)O	63.905	7.3856103
C1CC(NC1)C(=O)O	96.033	7.0906539
C(C(C(C(=O)COP(=O)(O)O)O)O)O	126.558	6.3429231
C(C(C(C(C(C(=O)CO)O)O)O)O)OP(=O)(O)O	172.057	5.8697412
C(C(C(=O)O)N)O	76.26	7.3230273
C(C(C(C(=O)CO)O)O)O	108.492	6.1007541
C1C(C(OC1N2C=NC3=C2N=CN=C3N)COP(=O)(O)OP(=O)(O)O)O	202.728	5.412069
C1C(C(OC1N2C=NC3=C2N=CN=C3N)COP(=O)(O)O)O	183.947	5.4368301
C1C(C(OC1N2C=NC3=C2N=CN=C3N)COP(=O)(O)OP(=O)(O)OP(=O)(O)O)O	221.31	5.4025455
C1C(C(OC1N2C=CC(=NC2=O)N)COP(=O)(O)OP(=O)(O)O)O	193.124	5.2673118
C1C(C(OC1N2C=CC(=NC2=O)N)COP(=O)(O)O)O	174.212	5.3720703
C1C(C(OC1N2C=CC(=NC2=O)N)COP(=O)(O)OP(=O)(O)OP(=O)(O)O)O	212.228	5.354928
C(C(C(C(CO)O)O)O)C(=O)O	131.937	7.5496866
CN(CCC(CC(=O)NC1C=CC(OC1C(=O)O)N2C=CC(=O)NC2=O)N)C(=N)N	301.013	4.1710209
C1C(C(C(=O)CC1(C(=O)O)O)O)O	120.237	5.983479
CCCCCCCCCCCCCCCC(=O)C(CO)N	353.578	5.7184536
C1CC(N=C(C1)C(=O)O)C(=O)O	110.48	5.2771074
C1C(C(OC1OP(=O)(O)O)CO)O	124.266	8.1893937
C1C(C(OC1O)COP(=O)(O)O)O	124.353	7.8340311
C1C(C(OC1N2C=NC3=C2N=CN=C3N)CO)O	165.28	5.398464
C1C(C(OC1N2C=CC(=NC2=O)N)CO)O	156.076	5.322276
C1C(C(OC1N2C=NC3=C2NC(=NC3=O)N)CO)O	168.513	5.6232186
C1C(C(OC1N2C=NC3=C2NC=NC3=O)CO)O	156.17	5.3698935
C1C(C(OC1N2C=CC(=O)NC2=O)CO)O	148.686	5.5723359
CC(=O)C(C(COP(=O)(O)O)O)O	123.52	6.5056389
CC1C(NC(=O)N1)CCCCCC(=O)O	189.655	6.8852184
C1C(C(OC1N2C=NC3=C2NC(=NC3=O)N)COP(=O)(O)OP(=O)(O)O)O	206.114	5.1437784
C1C(C(OC1N2C=NC3=C2NC(=NC3=O)N)COP(=O)(O)O)O	187.424	5.7377727
CC(=CCOP(=O)(O)OP(=O)(O)O)C	131.931	6.745359
C1C(NC(=O)NC1=O)C(=O)O	84.419	6.6384237
C1CNC(=O)NC1=O	73.874	6.7167885
C(C1C(C(C(O1)NC2=C(C(=O)N=C(N2)N)N)O)O)OP(=O)(O)O	201.244	5.0055516
CC(C(CCCCCC(=O)O)N)N	196.382	6.3606096
CCOP(=O)(O)OCC	109.907	8.968416
CCOP(=S)(O)OCC	108.67	7.6370307
C1CC(=O)OC2=CC=CC=C21	100.01	5.9949072
C1C(=NC2=C(N1)NC(=NC2=O)N)CNC3=CC=C(C=C3)C(=O)NC(CCC(=O)O)C(=O)O	278.383	4.1187777
C1=CC(=CC=C1C2C(C(=O)C3=C(C=C(C=C3O2)O)O)O)O	167.293	4.2727863
C(CCC(=O)N)CC(CCS)S	163.884	6.7913439
C1C(=NC2=C(N1)NC(=NC2=O)N)C(C(COP(=O)(O)O)O)O	182.871	4.631142
C1C(=NC2=C(N1)NC(=NC2=O)N)C(C(COP(=O)(O)OP(=O)(O)OP(=O)(O)O)O)O	220.478	4.6836573
C1C(=NC2=C(N1)NC(=NC2=O)N)COP(=O)(O)OP(=O)(O)O	156.972	4.5734568
C(C(=O)COP(=O)(O)O)O	82.525	6.0006213
CC(=O)C(COP(=O)(O)O)O	101.176	6.5075436
C(C(=O)CO)O	63.633	6.3872754
C1=CC=C2C(=C1)C(=CC(=C2O)C(=O)O)O	113.4	3.8874927
CC1=C(N(C2=NC(=O)NC(=O)C2=N1)CC(C(C(CO)O)O)O)C	219.752	3.5977062
CN(C)CC(=O)O	90.891	7.18344
CNC	61.099	8.2190526
CC1=CC2=C(C=C1C)N=CN2	115.212	5.6234907
C1C(C(OC1N2C=NC3=C2NC=NC3=O)COP(=O)(O)O)O	175.796	5.3530233
CC(C)(C(C(=O)O)O)O	104.7	7.5975762
C1C(C(OC1N2C=NC3=C2NC=NC3=O)COP(=O)(O)OP(=O)(O)OP(=O)(O)O)O	213.634	4.9783416
CS(=O)C	53.671	7.2280644
CCC(=CCCCC(C)CCOP(=O)(O)O)C	243.865	7.0359618
C1=CC(=C(C=C1CCN)O)O	121.805	5.7532824
C1=CC(=O)C(=O)C=C1CC(C(=O)O)N	117.49	3.1805769
C(C(C(=O)OP(=O)(O)O)O)OP(=O)(O)O	105.377	6.5600589
C1C(C(OC1N2C=CC(=O)NC2=O)COP(=O)(O)OP(=O)(O)O)O	186.534	5.6357352
C1C(C(OC1N2C=CC(=O)NC2=O)COP(=O)(O)O)O	166.79	5.5734243
C1C(C(OC1N2C=CC(=O)NC2=O)COP(=O)(O)OP(=O)(O)OP(=O)(O)O)O	204.534	5.6098857
CC1=NCCC(N1)C(=O)O	110.536	6.0955842
C1=CC=C(C=C1)C=C(C(=O)O)O	101.94	5.3527512
C1C(C(=O)OCC(C(=O)OCC(C(=O)O1)NC(=O)C2=C(C(=CC=C2)O)O)NC(=O)C3=C(C(=CC=C3)O)O)NC(=O)C4=C(C(=CC=C4)O)O	382.823	4.3963197
CC(=CCCC(=CCCC(=CCCC=C(C)CCC=C(C)CCC1C(O1)(C)C)C)C)C	487.013	6.4253694
C1=CC(=CN=C1)C=NO	76.762	5.0270475
C(C(C(C(=O)O)O)O)OP(=O)(O)O	109.241	7.297722
C(C(C(C=O)O)O)OP(=O)(O)O	105.328	5.6724687
CC12CCC3C(C1CCC2=O)CCC4=C3C=CC(=C4)O	240.438	5.3043174
C(CO)N	64.987	8.4195903
CCOC(=O)C(C)C(=O)C	123.776	6.301836
CCO	53.102	9.2211969
CC(=CCCC(=CCCC(=CCOP(=O)(O)OP(=O)(O)O)C)C)C	289.35	5.9247054
COC1=C(C=CC(=C1)C=CC(=O)O)O	125.079	4.1108868
CC1=CC2=C(C=C1C)N(C3=NC(=O)NC(=O)C3=N2)CC(C(C(COP(=O)(O)O)O)O)O	269.922	3.4322694
CC1=CC2=C(C=C1C)N(C3=C(N2)C(=O)NC(=O)N3)CC(C(C(COP(=O)(O)O)O)O)O	284.139	4.2684327
C(=O)N	30.91	7.7420613
C(C1C(C(C(O1)(CO)O)O)O)O	131.755	8.3325183
C(C1C(C(C(O1)(COP(=O)(O)O)O)O)O)O	150.656	8.231025
C(C1C(C(C(O1)(COP(=O)(O)O)O)O)O)OP(=O)(O)O	168.251	7.4903688
C(C1C(C(C(O1)(CO)O)O)O)OP(=O)(O)O	149.742	7.9319871
C(CCNC1C(=O)C(C(C(O1)CO)O)O)CC(C(=O)O)N	242.195	5.6226744
C(CCNC1C(=O)C(C(C(O1)COP(=O)(O)O)O)O)CC(C(=O)O)N	260.521	5.5502958
C(C1C(C(C(O1)(C(=O)O)O)O)O)O	120.561	7.2656142
C(=CC(=O)O)C(=O)O	56.495	5.1821445
C(C(C(=O)O)O)OP(=O)(O)O	85.912	7.5243813
C[N+](C)(C)CCCC(=O)[O-]	147.157	4.8545361
C1(C(C(C(C(C1Cl)Cl)Cl)Cl)Cl)Cl	80.054	7.0438527
C1=C(C(C(C(C1Cl)Cl)Cl)Cl)Cl	69.884	5.8017162
C(C(C=O)O)OP(=O)(O)O	82.77	5.7209025
C1=NC2=C(N1C3C(C(C(O3)COP(=O)(O)OP(=O)(O)O)O)O)NC(=NC2=O)N	209.679	5.5739685
CC(=CCCC(=CCOP(=O)(O)OP(=O)(O)O)C)C	209.89	5.716821
CC(=CCCC(=CCCC(=CCCC(=CCOP(=O)(O)OP(=O)(O)O)C)C)C)C	367.33	5.5666218
C(C1C(C(C(C(=O)O1)O)O)O)O	116.952	6.9042654
C(CC(=O)N)C(C(=O)O)N	110.608	6.4044177
C(C1C(C(C(C(O1)O)N)O)O)O	140.354	8.3983665
C(C1C(C(C(C(O1)OP(=O)(O)O)N)O)O)O	159.562	7.9477689
C(CC(=O)O)C(C=O)N	98.823	5.6074368
C(CC(=O)O)CC(=O)O	91.28	6.2030637
C(CC(=O)NC(CS)C(=O)NCC(=O)O)C(C(=O)O)N	198.23	5.6360073
C(CC(=O)NC(CSS)C(=O)NCC(=O)O)C(C(=O)O)N	199.482	5.1040518
C(CC(=O)NC(CSS(=O)(=O)[O-])C(=O)NCC(=O)O)C(C(=O)O)N	202.509	4.5018945
C(CCNCCCNC(=O)CNC(=O)C(CS)NC(=O)CCC(C(=O)O)N)CN	359.937	6.2348994
C(C(=O)O)N	53.958	7.3837056
C(C(C=O)O)O	63.816	5.8166817
C(C(C(=O)O)O)O	68.274	7.2335064
C(C(CO)O)O	79.766	8.6677455
C(C(COP(=O)(O)O)O)O	98.192	8.4209508
C(C=O)O	41.138	5.9728671
C(C(=O)O)O	45.676	7.4329557
C(=O)C(=O)O	30.244	4.783518
C1=NC2=C(N1C3C(C(C(O3)COP(=O)(O)O)O)O)NC(=NC2=O)N	190.407	5.5685265
C(C(=O)O)N=C(N)N	80.465	7.1594952
C1=NC2=C(N1)C(=O)N=C(N2)N	78.618	5.4498909
C1=NC2=C(N1C3C(C(C(O3)CO)O)O)NC(=NC2=O)N	171.996	5.6844411
C(=O)(O)O	27.211	9.0192987
C#N	11.925	10.3294602
C(=O)(O)[O-]	18.671	8.0617788
C1=C(NC=N1)CC(C(=O)O)N	107.514	5.4098922
C1=C(NC=N1)CCN	96.719	6.7336587
C1=C(NC=N1)CC(C=O)N	103.5	4.6384887
C1=C(NC=N1)CC(CO)N	118.941	6.701823
CC1=NC=C(C(=N1)N)CO	103.394	5.9410314
C(CS)C(C(=O)O)N	91.916	6.7189653
C(CO)C(C(=O)O)N	95.48	7.2501045
C1=CC(=C(C=C1O)CC(=O)O)O	102.514	5.3845869
C(#N)S	12.875	6.9050817
C(CC(=O)O)C1C(=O)NC(=O)N1	102.587	6.5129856
[HH]	7.849	14.5323168
OO	17.937	7.2721446
C1=CC(=CC=C1O)O	72.407	5.3481255
CC(=CCOP(=O)(O)OP(=O)(O)O)CO	135.777	6.7995069
NO	27.3	9.139839
C1=NC2=C(N1)C(=O)N=CN2	67.182	5.3454045
CCC(C)C(C(=O)O)N	128.318	6.9510666
C1=C(NC=N1)CC(=O)COP(=O)(O)O	113.603	4.533186
C1=C(NC=N1)CC(C(=O)O)O	99.643	6.0980331
C1=C(NC=N1)CC(=O)C(=O)O	84.043	3.3302319
C1=CN=CN1	47.081	7.0291593
C(C(=N)C(=O)O)C(=O)O	68.384	4.916847
C1=NC(=O)C2=C(N1)N(C=N2)C3C(C(C(O3)COP(=O)(O)O)O)O	178.249	5.3717982
C1=CC=C2C(=C1)C=CN2	85.504	5.3353368
C1=CC=C2C(=C1)C(=CN2)C(C(COP(=O)(O)O)O)O	171.724	5.256972
C1=CC=C2C(=C1)C(=CN2)CC=O	111.243	4.9617435
C1=CC=C2C(=C1)C(=CN2)CC(=O)[O-]	106.564	3.7242327
C1=CC=C2C(=C1)C(=CN2)CC(=O)O	115.356	5.2863588
C1=CC=C2C(=C1)C(=CN2)CC(=O)C(=O)O	122.754	3.417576
C1=NC(=O)C2=C(N1)N(C=N2)C3C(C(C(O3)CO)O)O	160.524	5.3802333
C1(C(C(C(C(C1OP(=O)(O)O)O)O)OP(=O)(O)O)O)O	170.145	8.100417
C1(C(C(C(C(C1OP(=O)(O)O)O)OP(=O)(O)O)OP(=O)(O)O)O)O	187.692	8.0710302
C=C(C(=O)O)OC1C=CC=C(C1O)C(=O)O	131.866	4.4735961
C=C(CC(=O)O)C(=O)O	75.325	5.8068861
C(C(C(C(C(CO)O)O)O)O)C(=O)C(=O)O	161.015	5.654238
C(C(C(C(C(COP(=O)(O)O)O)O)O)O)C(=O)C(=O)O	179.662	4.9397034
C[N+](C)(C)CCOP(=O)(O)OCC(CO)O	213.13	7.6525404
CCCC(C(=O)O)N	109.767	6.914061
C1C(CNC1C(=O)O)O	99.284	7.0778652
CC(C(=O)NC(CCC(=O)NC(CCCC(C(=O)O)N)C(=O)O)C(=O)O)N	294.117	6.456933
C(C(C(C(CO)O)O)O)O	124.035	7.9747068
C(C=O)C(C(=O)O)N	79.545	5.3122083
C(C(C(=O)O)N)OC(=C[N+]#N)[O-]	94.644	4.802565
C(C(C(=O)O)N)OC(=C[N+]#N)O	102.838	5.0591553
C(CC(C(=O)O)N)CNC(=O)N	141.222	6.7878066
C(CSCC(C(=O)O)N)C(C(=O)O)N	153.576	6.2792517
C(C(C1C(=O)C(=O)C(=O)O1)O)O	86.208	3.2219361
C1=CC(=C(C=C1CC(C(=O)O)N)O)O	132.901	5.6485239
C1C2=CC(NC2=CC(=O)C1=O)C(=O)O	102.865	4.0140192
CNCC(C1=CC(=C(C=C1)O)O)O	144.092	5.7481125
C(C(C(=O)O)N)C(C(=O)O)O	106.424	6.8035884
CC1C(C(C(C(O1)O)O)O)O	128.454	8.5047576
CC(C(C(C(=O)CO)O)O)O	126.857	6.1119102
C(CC(=O)NC(CS)C(=O)O)C(C(=O)O)N	159.25	6.6561102
C(CC(=O)OP(=O)(O)O)C(C(=O)O)N	121.123	5.3960151
C(CC(C(=O)O)N)C=O	98.74	4.4801265
C1=C(NC=N1)CC(COP(=O)(O)O)N	137.688	6.0664695
C1=CC=C(C(=C1)C(=O)CC(C(=O)O)N)N	145.145	4.0246311
CS(=O)CCC(C(=O)O)N	114.595	6.7252236
CC(C)(CO)C(C(=O)O)O	124.113	7.1638488
C1CCNC(C1)C(=O)O	115.192	7.4016642
C(C(C(C(=O)CO)O)O)OP(=O)(O)O	127.697	5.8860672
C(C(C(=O)O)N)[SeH]	72.037	5.6915157
CC(C(C(=O)O)N)C(=O)O	102.363	6.3056454
C(C(C(C(C=O)O)O)O)O	108.741	5.6613126
CC(C=O)O	59.868	6.293673
CC(CCC=C(C)C)C1CCC2(C1(CCC3=C2CCC4C3(CCC(C4(C)C)O)C)C)C	490.759	6.7733853
CC(C)CC(C(=O)O)N	127.932	6.77529
C1C=CCC(=CC=CC2C(O2)CCCC=O)C=C1	214.533	4.1919726
CCC=CCC=CCC=CCCCCCCCC(=O)O	297.028	6.0593949
C1CSSC1CCCCC(=O)N	151.106	4.2651675
C1CSSC1CCCCC(=O)O	143.817	4.2684327
C(CC(C(=O)O)N)CC(C(=O)O)N	151.997	6.8846742
C(CCN)CC(C(=O)O)N	141.069	6.3908127
C(C(=O)O)C(=O)O	53.038	6.7913439
C(C=O)C(=O)O	48.278	5.5954644
C(C1C(C(C(C(O1)OCC2C(C(C(C(O2)O)O)O)O)O)O)O)O	248.51	7.6204326
C1=CC=C(C(=C1)CCC(=O)O)O	118.006	5.9015769
CC(=CC(=O)O)C(=O)O	75.174	5.2409181
C(C(C(=O)O)O)(C(=O)O)O	79.449	7.0141938
CSCCC(C(=O)O)N	112.039	6.6503961
CS	31.378	7.1848005
CC(=O)C=O	44.679	4.2681606
[CH3-]	19.194	5.7179094
C1C2CN(CN2C3=C(N1)NC(=NC3=O)N)C4=CC=C(C=C4)C(=O)NC(CCC(=O)O)C(=O)O	298.775	4.4428488
CO	34.367	9.2413323
COC(=O)C(=CC(=O)O)CC(=O)O	105.313	4.8363054
C1(C(C(C(C(C1O)O)O)O)O)O	131.875	7.4207112
C1=CC=C(C(=C1)C(=O)O)NC2C(C(C(O2)COP(=O)(O)O)O)O	200.788	4.6512774
C(CCC(=O)NCCCCCC(=O)O)CCN	240.863	6.3565281
CC(=O)NCCC1=CNC2=C1C=C(C=C2)OC	182.404	5.0885421
CC(=O)NC1C(C(C(OC1N)CO)O)O	173.925	6.6060438
CC(=O)NC1C(C(C(OC1O)COP(=O)(O)O)O)O	183.614	6.9205914
CC(=O)NC1C(C(C(OC1O)CO)O)O	165.385	6.8427708
CC(=O)NC1C(C(C(OC1OP(=O)(O)O)CO)O)O	184.693	7.161672
CC(=O)NC(CCC(=O)OP(=O)(O)O)C(=O)O	146.26	5.6746455
CC(=O)NCCC(C(=O)O)N	128.624	6.2112267
CC(=O)NCCC1=CNC2=C1C=C(C=C2)O	163.509	5.0384757
CC(=O)NC1=CC=CC=C1	102.839	5.6849853
CC(=O)NC(CCC=O)C(=O)O	123.685	5.6357352
CC(=O)NC1C(CC(OC1C(C(CO)O)O)(C(=O)O)O)O	218.267	6.4604703
CC(=O)NC(CCCN)C(=O)O	147.322	6.4593819
C(C(=O)O)N=CN	68.688	6.6659058
C(CC(=O)O)C(C(=O)O)N=CN	117.254	6.5840037
C1=CC=C(C(=C1)C(=O)CC(C(=O)O)N)NC=O	152.185	4.1696604
CSCCC(C(=O)O)NC=O	119.218	6.3965268
CNCCC1=CN=CN1	115.345	6.7529778
CNCC(C1=CC=CC=C1)O	137.477	6.416118
CNC(CC1=CNC2=CC=CC=C21)C(=O)O	164.91	5.2689444
C(CC(C(=O)O)NC(=O)CCC(=O)O)CC(=O)C(=O)O	183.777	4.4594469
CC(=O)NCCCNCCCCNCCCN	272.368	6.5861805
CN1CNC2=C(C1N)NC=N2	123.581	5.7625338
C(CC(=O)O)C(C(=O)O)NC(=O)CCC(=O)O	158.633	6.0917748
C(CC(C(=O)O)NC(=O)CCC(=O)O)CO	169.219	6.7358355
C(CC(C(=O)O)NC(=O)CCC(=O)O)CN	178.496	6.4914897
CN1C(CCNC1=O)N	115.558	7.6979811
CNC(=O)CCC(C(=O)O)N	129.148	6.3755751
C1=CC=C2C=CC=CC2=C1	97.033	4.8284145
C1C(OC2=CC(=CC(=C2C1=O)O)O)C3=CC=C(C=C3)O	163.55	4.9290915
C1=CC(=CN=C1)C(=O)N	77.55	5.4749241
C1=CC(=CN=C1)C(=O)O	69.46	5.5543773
CN1CCCC1C2=CN=CC=C2	149.447	5.4177831
[N+](=O)(O)[O-]	18.818	6.8386893
N=O	10.493	3.75498
N#N	4.995	10.9593717
CN(C)C1=CC=CC=C1	114.783	5.3799612
C[N+](C)(C1=CC=CC=C1)[O-]	117.629	4.810728
C1=CC(=C(C=C1C(CN)O)O)O	125.578	5.7141
C1C(C(C(O1)CO)O)O	105.781	8.3292531
C(COP(=O)(O)O)C(C(=O)O)N	113.972	6.4906734
C(COC(=O)CCC(=O)O)C(C(=O)O)N	151.44	6.4430559
C1=CC=C(C(=C1)C(=O)CCC(=O)O)C(=O)O	132.636	4.3704702
CCCCCCCCO	165.391	9.0606579
O	15.059	9.6263538
C(C(=O)C(=O)O)O	52.445	4.9601109
CCCCCCCCC=CCCCCCCCC(=O)O	327.685	6.6520287
C1=C(NC(=O)NC1=O)C(=O)O	68.771	4.7380773
C1=C(N(C(=O)NC1=O)C2C(C(C(O2)COP(=O)(O)O)O)O)C(=O)O	182.027	4.3669329
C(C(=O)C(=O)O)C(=O)O	60.324	4.4153667
C(=O)(C(=O)O)O	34.392	5.7666153
C(C(C(=O)C(=O)O)C(=O)O)C(=O)O	90.193	4.5808035
C(=O)(C(=O)O)N	42.329	5.7595407
C=CCC(=O)C(=O)O	71.174	4.7639268
O=O	3.831	1.9289169
C1=CC(=CC=C1C(=O)O)N	88.322	5.1133032
C1=CC(=CC=C1CC(=O)C(=O)O)O	106.356	3.7677687
C1=CC(=CC=C1[N+](=O)[O-])O	72.542	4.6997112
C1=NC(=C(N1C2C(C(C(O2)COP(=O)(O)O)O)O)N)C(=O)NC(CC(=O)O)C(=O)O	250.419	5.3361531
OP(=O)(O)OP(=O)(O)OP(=O)(O)O	71.907	8.2530651
CCCCCCCCCCCCCCCC=O	300.481	6.1410249
CC(C)(COP(=O)(O)O)C(C(=O)NCCC(=O)NCCS)O	245.24	6.813384
CC(C)(CO)C(C(=O)NCCC(=O)O)O	180.864	6.8008674
CC1(COC(=O)C1O)C	105.648	7.4713218
CCOP(=S)(OCC)OC1=CC=C(C=C1)[N+](=O)[O-]	165.731	4.4384952
C1(=C(C(=C(C(=C1Cl)Cl)Cl)Cl)Cl)O	42.838	5.3707098
C(C1C(C(C(O1)O)O)O)O	109.451	7.9191984
C1=CC=C(C=C1)CC(C(=O)O)N	126.258	6.182112
C1=CC=C2C(=C1)C=CC3=CC=CC=C32	128.189	4.7342679
C1=CC=C(C=C1)O	69.219	5.9924583
C1=CC=C(C=C1)CC(=O)C(=O)O	103.123	4.3217643
C1=CC=C(C=C1)CC=O	91.581	5.7511056
C1=CC=C(C=C1)CC(=O)O	95.07	6.1905471
C1=CC=C(C=C1)C(CN)O	118.946	6.4890408
C1=CC=C(C=C1)CCN	115.276	6.4158459
C1=CC=C(C=C1)C2C(=O)NC(=O)N2	108.127	6.2302737
C=C(C(=O)O)OP(=O)(O)O	67.547	5.8234842
C(C(C(C(=O)O)N)O)OP(=O)(O)O	117.391	7.3096944
C1=NC(=C(N1C2C(C(C(O2)COP(=O)(O)O)O)O)N)C(=O)O	181.831	5.7241677
C1=NC(=C(N1C2C(C(C(O2)COP(=O)(O)O)O)O)NC=O)C(=O)N	196.361	5.5130181
C(COP(=O)(O)O)N	83.934	7.365747
CC(C(C(=O)O)N)OP(=O)(O)O	113.644	7.0090239
C1=CC=C(C(=C1)C(=O)O)C(=O)O	88.244	4.8763041
C1=CC=NC(=C1)C(=O)O	69.726	5.4683937
C1=C(C(=C(N1)CN)CC(=O)O)CCC(=O)O	164.483	5.8708296
OP(=O)(O)OP(=O)(O)O	53.305	8.7115536
C1=C(C2=C(C(=O)C(=O)C3=C2NC(=C3)C(=O)O)N=C1C(=O)O)C(=O)O	133.521	3.3462858
C1C(C(OP(=O)(O1)O)C(C2=CNC3C(N2)C(=O)NC(=N3)N)O)O	203.576	3.6956622
CC(=O)C1CCC2C1(CCC3C2CC=C4C3(CCC(C4)O)C)C	326.183	5.8057977
C1=CC(C=CC1O)(CC(=O)C(=O)O)C(=O)O	131.71	4.6771269
C(CC(C(=O)O)N)C(CN)O	144.424	7.0841235
CC(CO)O	75.427	8.6184954
CCCO	71.953	9.2007894
CCC(=O)O	60.621	7.50996
CCC(=O)OP(=O)(O)O	79.054	7.4345883
CCCCCC(C=CC1C2CC(C1CC=CCCCC(=O)O)OO2)O	330.391	6.0602112
CC1C2C=C3C(C(=C(N3)C=C4C(C(C(=CC5C(C(C(=CC(C1C=C)N2)N5)C)C=C)N4)C)CCC(=O)O)CCC(=O)O)C	502.4	4.5010782
CC1C2CC3C(C(C(N3)CC4=C(C(C(=N4)CC5C(C(C(N5)CC(C1CCC(=O)O)N2)CCC(=O)O)C)C=C)C)C=C)C	549.359	5.0096331
C1=C(C(=O)NC(=O)N1)C2C(C(C(O2)COP(=O)(O)O)O)O	171.328	5.4126132
C1=CN=C2C(=N1)C=NC=N2	66.916	4.144083
C1=C2C(=NC=N1)N=CN2	63.34	5.4624075
C(CCN)CN	110.864	8.288166
C1=CN=C(C=N1)C(=O)N	69.894	4.8537198
C1=CN=C(C=N1)C(=O)O	62.065	4.9584783
C1=CNN=C1	47.165	7.275954
C1=CC=NC=C1	58.551	6.2615652
CC1=NC=C(C(=C1O)C=O)CO	109.901	4.1503413
CC1=NC=C(C(=C1O)C=O)COP(=O)(O)O	128.71	4.1198661
CC1=NC=C(C(=C1O)CN)CO	133.677	5.2877193
CC1=NC=C(C(=C1O)CN)COP(=O)(O)O	152.47	5.2463601
CC1=NC=C(C(=C1O)CO)CO	125.278	5.3475813
CC1=NC=C(C(=C1O)CO)COP(=O)(O)O	144.069	5.3029569
C1NC=CC=N1	65.198	4.76175
C1=CC(=C(C(=C1)O)O)O	75.861	6.1023867
C1C(C=NC1C(=O)O)O	83.174	6.1625208
CC(=O)C(=O)O	48.893	4.9040583
CC1=C(C(=C(C(=C1O)OC)OC)O)CC=C(C)CCC=C(C)C	292.539	5.2920729
C1=CC(C(C1NCC2=C3C(=NC(=NC3=O)N)N=C2)O)O	171.518	2.5634541
C1C(C(C(CC1(C(=O)O)O)O)O)O	136.038	6.8239959
COC1=CC2=C(C=CN=C2C=C1)C(C3CC4CCN3CC4C=C)O	271.266	4.4140062
C1=CC(=C(N=C1)C(=O)O)C(=O)O	80.568	5.3489418
CSC	50.961	7.0980006
CC1=C(C(CCC1)(C)C)C=CC(=CC=CC(=CC=O)C)C	285.454	3.3299598
CC1=C(C(CCC1)(C)C)C=CC(=CC=CC(=CCO)C)C	300.893	3.5109063
CC1=CC2=C(C=C1C)N(C3=NC(=O)NC(=O)C3=N2)CC(C(C(CO)O)O)O	251.288	3.4643772
C(C1C(C(C(O1)OP(=O)(O)O)O)O)OP(=O)(O)O	146.369	7.5583938
C(C1C(C(C(O1)OP(=O)(O)O)O)O)O	128.466	7.4299626
CC(=O)SC(CCCCC(=O)N)CCS	190.414	5.7935532
C(C(C(=O)O)N)SCC(=O)O	103.857	6.0792582
CC(CC(=O)O)(C(=O)O)O	93.823	6.4234647
C(CC(=O)NC(CSCO)C(=O)NCC(=O)O)C(C(=O)O)N	221.057	6.4626471
CC(C(=O)SCC(C(=O)NCC(=O)O)NC(=O)CCC(C(=O)O)N)O	247.085	5.5813152
C(CCNC(CCC(=O)O)C(=O)O)CC(C(=O)O)N	219.846	5.9633436
CNCC(=O)O	72.599	7.3698285
O[Se](=O)O	22.265	6.8626341
C1=NC2=C(C(=N1)N)N=CN2C3C(C(C(O3)COP(=O)(O)OC(=O)C(CO)N)O)O	247.207	5.0469108
C1C(C(C(C=C1C(=O)O)O)O)O	117.021	5.9840232
C1C(C(C(C=C1C(=O)O)OP(=O)(O)O)O)O	135.011	5.9336847
OS(=O)O	23.183	8.1259944
C(C(C(C(C(=O)CO)O)O)O)O	131.109	5.8191306
C(CCNCCCN)CN	178.254	7.4313231
C(CCNCCCN)CNCCCN	246.407	7.7733528
CCCCCCCCCCCCCC=CC(C(CO)N)O	353.481	7.0443969
CC(=CCCC(=CCCC(=CCCC=C(C)CCC=C(C)CCC=C(C)C)C)C)C	482.653	6.5116251
C1CC2CCC3C4CCC(CC4CCC3C2C1)O	278.934	8.500404
C1CCC2C(C1)CCC3C2CCC4C3CCC4	274.779	9.303099
C(CC(=O)O)C(=O)O	72.009	6.3189783
C(CC(=O)O)C=O	67.948	5.4025455
C1C=CC(=C(C1O)C(=O)O)C(=O)CCC(=O)O	151.085	4.2417669
C(C1C(C(C(C(O1)OC2(C(C(C(O2)CO)O)O)CO)O)O)O)O	248.131	7.9311708
C(C1C(C(C(C(O1)OC2(C(C(C(O2)COP(=O)(O)O)O)O)CO)O)O)O)O	266.531	7.8190656
OS(=O)(=O)O	27.323	9.1825587
O=S=O	6.197	5.3669004
C(=O)C(C(=O)O)O	52.533	5.8142328
CC1=CN(C(=O)NC1=O)C2CC(C(O2)COP(=O)(O)OP(=O)(O)O)O	205.347	5.4498909
CC(C(C1CNC2=C(N1)C(=O)N=C(N2)N)O)O	175.823	4.8232446
C1CCSC1	75.118	6.7842693
C1CCS(=O)C1	77.721	6.7614129
C1C(NC2=C(N1)NC(=NC2=O)N)CNC3=CC=C(C=C3)C(=O)NC(CCC(=O)O)C(=O)O	294.669	4.5345465
C(C(=O)O)S	42.536	7.0378665
CC1=CN(C(=O)NC1=O)C2CC(C(O2)CO)O	167.29	5.4313881
CC1=CNC(=O)NC1=O	77.276	5.5524726
CC1=C(SC=N1)CCO	97.127	5.727705
CC1=C(SC=N1)CCOP(=O)(O)O	115.175	5.6890668
CC1=CN(C(=O)NC1=O)C2CC(C(O2)COP(=O)(O)O)O	185.753	5.4349254
CC1=CC=CC=C1	83.819	6.5050947
CC1=CC=CC(C1O)O	105.959	4.9764369
C(C1C(C(C(C(O1)OC2C(C(C(C(O2)CO)O)O)O)O)O)O)O	248.952	8.4108831
C[N+](C)(C)[O-]	82.865	6.6539334
CN(C)C	79.418	7.9298103
C1=CC=C2C(=C1)C(=CN2)CC(C(=O)O)N	145.893	5.27874
C1=CC=C2C(=C1)C(=CN2)CCN	134.858	5.2292178
CC1=CN(C(=O)NC1=O)C2CC(C(O2)COP(=O)(O)OP(=O)(O)OP(=O)(O)O)O	223.41	5.4667611
C1=CC(=CC=C1CC(C(=O)O)N)O	129.503	5.7745062
C1=CN(C(=O)NC1=O)C2C(C(C(O2)COP(=O)(O)OP(=O)(O)O)O)O	190.036	5.5587309
C1=CN(C(=O)NC1=O)C2C(C(C(O2)COP(=O)(O)O)O)O	170.867	5.4735636
C1=CNC(=O)NC1=O	58.684	5.7053928
C12=C(NC(=O)N1)NC(=O)NC2=O	74.338	4.9963002
C(=O)(N)N	41.315	8.2859892
C1=CN(C(=O)NC1=O)C2C(C(C(O2)CO)O)O	151.894	5.6286606
C1=C(NC=N1)C=CC(=O)O	80.58	4.3663887
C1=CN(C(=O)NC1=O)C2C(C(C(O2)COP(=O)(O)OP(=O)(O)OP(=O)(O)O)O)O	209.309	5.6686593
CC(C)C(C(=O)O)N	109.497	6.8958303
COC1=C(C=CC(=C1)C=O)O	98.81	4.6752222
C1=NC2=C(N1)C(=O)NC(=O)N2	71.054	5.2692165
C1=NC2=C(N1C3C(C(C(O3)CO)O)O)NC(=O)NC2=O	164.803	5.689611
C1=NC2=C(N1C3C(C(C(O3)COP(=O)(O)O)O)O)NC(=O)NC2=O	183.367	5.6828085
C(C(C(C(=O)COP(=O)(O)O)O)O)OP(=O)(O)O	146.366	5.4349254
C(C(C(C(C(C(=O)COP(=O)(O)O)O)O)O)O)OP(=O)(O)O	189.668	6.3015639
C1CCN=C(C1)C(=O)O	99.53	5.4488025
CC(=C)CCOP(=O)(O)OP(=O)(O)O	131.471	7.0599066
C1CC(N=C1)C(=O)O	79.815	6.4291788
C(CC(C(=O)O)N)CC(C(=O)O)NC(=O)CCC(=O)O	208.238	6.6702594
C(C(C(C(=O)O)O)C(=O)O)C(=O)O	105.78	7.0814025
CCCC1=CC(=O)OC2=C1C3=C(C=CC(O3)(C)C)C4=C2C(C(C(O4)C)C)O	294.772	4.2170058
CCCCCC(C=CC1CC2CC(C2)C1CC=CCCCC(=O)O)O	361.019	6.6735246
C1C(C(OC2=CC(=CC(=C21)O)O)C3=CC(=C(C=C3)O)O)O	181.653	5.6817201
C1CC2C(CC1N2)C3=CN=C(C=C3)Cl	148.904	5.3750634
CC1CCCC(N1C)C=CC2C3CCCCC3CC4C2C(OC4=O)C	356.829	5.6354631
CC(CC1=CC=CC=C1)NC	152.272	5.8749111
CC12C3=CC=CC=C3CC(N1)C4=CC=CC=C24	177.294	5.7647106
CC1C2CC3=C(C1(CCN2)C)C=C(C=C3)O	202.544	5.5405002
C(C(C(=O)O)N)N1C(=O)NC(=O)O1	99.374	6.6626406
CC(C1=CC=C(C=C1)C2=NNN=N2)(C(=O)O)N	145.885	5.2156128
CC1CCCC2(C1(CCCC2)O)C	212.406	8.4263928
C1C(CC1(C(=O)O)N)C(=O)O	106.291	6.7252236
CC(C1=C(C(=CC=C1)Cl)Cl)N	104.52	5.7432147
C(CC(C(=O)O)N)CP(=O)(O)O	129.001	6.9401826
C1=CC(=CC(=C1)O)C(C(=O)O)N	110.618	5.7889275
C1CNCC(C2=CC(=C(C(=C21)Cl)O)O)C3=CC=CC=C3	193.988	5.5851246
CCCN(CCC)C1CCC2=C(C1)C=C(C=C2)O	253.963	5.4822708
CCCN(CCC)C1CCC2=C(C1)C(=CC=C2)O	254.05	5.7211746
CC1=C(C(=O)NO1)CC(C(=O)O)N	120.927	5.3383299
CC(C1=CC=C(C=C1)C(=O)O)(C(=O)O)N	137.025	5.4025455
CCC12CCN(C(C1(C)C)CC3=C2C=C(C=C3)O)CC4(CC4)O	303.045	5.6474355
CC(C)(C)C1(CCN2CC3C4=CC=CC=C4CCC5=C3C(=CC=C5)C2C1)O	335.53	5.6860737
C=CCN1CCC2=C(C(=C(C=C2C(C1)C3=CC=CC=C3)O)O)Cl	234.721	5.5611798
C1CC(C(NC1)C(=O)O)C(=O)O	126.311	6.1483716
CN1C(CCC1=O)C2=CC=CC=N2	138.213	5.6128788
C1CN(CC(N1)C(=O)O)CCCP(=O)(O)O	182.758	6.6324375
C1C(O1)(CCCCCCOC2=CC=C(C=C2)Cl)C(=O)O	214.141	5.6403609
C1CN(C(=O)C1N)O	87.878	6.3565281
C1=C(ONC1=O)C(C(=O)O)N	83.667	5.7970905
CC(C)C(CCCN(C)CCC1=CC(=C(C=C1)OC)OC)(C#N)C2=CC(=C(C(=C2)OC)OC)OC	429.364	5.2795563
CC1C2CC3=C(C1(CCN2CC=C)C)C=C(C=C3)O	242.929	5.5739685
COC1=C(C=CC(=C1)C(CN)O)O	144.628	5.7606291
CN1CCN(CC1)C2CC3=CC=CC=C3SC4=C2C=C(C=C4)Cl	242.106	4.0888467
CC1(CCC(CC1)C(C)(C)NC(=O)CBr)NCC(COC2=CC=CC3=C2C=CN3)O	366.391	3.8510313
CCCN(CCC1=CC=CC=C1)C2CCC3=C(C2)C=CC=C3O	289.24	5.5157391
C=CCN1CCC2=CC(=C(C=C2C(C1)C3=CC=CC=C3)O)O	239.252	5.5214532
C1CNCC(C2=CC(=C(C=C21)O)O)C3=CC=CC=C3	199.18	5.5331535
CN1CCC2=CC(=C(C=C2C(C1)C3=CC=CC=C3)O)Br	208.958	5.4460815
COC1=C(C=CC(=C1)C(C(=O)O)O)O	124.957	5.5151949
CCCC1=CC(=O)OC2=C1C3=C(CCC(O3)(C)C)C4=C2C(C(C(O4)C)C)O	310.274	4.356321
C1C(C(OC2=CC(=CC(=C21)O)O)C3=CC(=C(C(=C3)O)O)O)O	185.057	5.7834855
CC12CCN(C1N(C3=C2C=C(C=C3)O)C)C	193.619	4.7541312
CC1CCC2=C(CCCC2(C)C)C(C1=C)C3=C(C=CC(=C3)O)O	295.108	5.3116641
CC1CCC2=C(CCCC2(C)C)C3=C1COC4(C3=CC(=O)C=C4)O	284.422	4.1073495
CC=C1C2CC3=C(C1(CC(=C2)C)N)C=CC(=O)N3	201.86	4.4384952
CC1CCC(C(C1)O)C(C)C	189.232	8.5061181
COC1=C2C3=C(CC4C5C3(CCN4)C(O2)C(C=C5)O)C=C1	222.231	5.422953
CC(=C)C1CCC(=CC1)C(=O)O	147.562	5.7940974
CCCN1CCCC2C1CC3=C(C2)NN=C3	218.22	6.0196683
C[N+]1(C2CC(CC1C3C2O3)OC(=O)C(CO)C4=CC=CC=C4)[O-]	242.292	4.813449
B(C(CC1=CC=CC(=C1)C(=O)O)NC(=O)CC2=CC=CC=C2)(O)O	222.978	4.9497711
C1=C(C2=C(N1)C(=O)N=CN2)C3C(C(C(N3)COP(=O)(O)O)O)O	194.602	5.259693
C1=CC=C(C=C1)CCC(CS)C(=O)N=C(C2=CC=C(S2)CN3C=NN=N3)C(=O)O	245.937	3.6592008
CN1C=C(N=C1C(=O)NC2=CN(C(=N2)C(=O)NC3=CN(C(=N3)C(=O)NCCN(C)C)C)C)NC=O	335.853	4.2251688
C1CN2C3=CC=CC4=C3C=C(C=C4)OC5=C(C=CC(=C5)CN6C=NC=C6CNC1C2=O)C#N	285.319	4.4738682
C1CN2C3=CC=CC4=C3C=C(C=C4)OC5=C(C=CC(=C5)CN6C=NC=C6CCNC1C2=O)C#N	303.501	4.3759122
CC(C)CC(C(=O)O)NC(=O)C(C(CC1=CC=C(C=C1)[N+](=O)[O-])N)O	264.308	4.3805379
C1C(C1C(=O)O)C(C(=O)O)N	105.905	6.5679498
CCC(C=O)C(CNS(=O)(=O)C1=CC=C(C=C1)C)C(=O)O	215.475	5.3995524
CCCCCCCCC=CC=CC(C)N	255.977	5.4278508
CC(=O)NC1C(CC(OC1C(C(CO)O)O)P(=O)(O)O)O	221.742	7.1665698
C1CN(CCC1CC2=CC=CC=C2)C(=O)C3=CC4C=C(C=CC4=N3)C(=N)N	282.8	3.8442288
C1=CC=C2C(=C1)NC(=N2)CC3=NC4=C(N3)C=C(C=C4)C(=N)N	190.074	5.0368431
CCCOC(=O)C1=CSC2N1C(=O)C2C(C)OC(=O)C	197.779	4.6061088
CC1=CCCC(=CCCC(=CC2C(CC1)C(=C)C(=O)O2)C)C(=O)O	283.938	5.4572376
COC1=C(C=C(C=C1)CC2COC(=O)C2CC3=CC(=C(C=C3)OC)OC)OC	299.155	5.5141065
C1C(C(OC2=CC(=CC(=C21)O)O)C3=CC(=C(C(=C3)O)O)O)OC(=O)C4=CC(=C(C(=C4)O)O)O	256.692	4.9018815
CC(C)C1C(=O)NC(CC2=CNC3=C2C(=CC=C3)N1C)CO	255.159	4.8937185
CC(C)CC(CC(=O)NO)C(=O)NC(CC1=CC=CC=C1)C(=O)NC	295.022	6.3192504
CCCCCC=CCC=CCC=CCC=CCCCC(=O)NC(C)CO	385.612	6.516795
CCC(COC1=CC=CC=C1)OP(=O)(C)Cl	173.607	5.9842953
C1CC(NC1)C(C2=CC=CC=C2)C3=CC=CC=C3	211.142	5.7527382
C1=CC(=C(C=C1C(C(=O)O)N)O)C(=O)O	121.051	4.8001161
C1=C(C(=O)NC(=O)N1CC(C(=O)O)N)F	114.647	5.1933006
CC(C1=CC2=C(C=C1)C=C(C=C2)OC)C(=O)O	167.616	4.6553589
CC(C1=CC=CC=C1)(C(=O)O)O	117.692	6.3021081
CC(=CCCC(=CCCC(=CCSCC(C(=O)OC)N)C)C)C	327.907	5.9734113
C1CC(C2=C(C1)NC(=O)C=C2)NCCCCCCCCCCNC3CCCC4=C3C=CC(=O)N4	445.999	4.5584913
C1CC(C2=C(C1)NC(=O)C=C2)NCCCCCCCCCCCCNC3CCCC4=C3C=CC(=O)N4	483.002	4.5691032
CC(C(=O)NC(C)NC=O)NC(=O)OC(C)(C)C	222.035	6.7056324
COC(=O)CC(CCC1=CC=C(C=C1)C(=N)N)C2=CC=CC(=C2)C(=N)N	278.924	5.3296227
CN1CCC2=CC3=C(C=C2C1C4C5=C(C(=C(C=C5)OC)OC)C(=O)O4)OCO3	262.132	4.1952378
C1CC(CC1C(=O)O)(C(=O)O)N	125.917	6.3312228
CN1CCC2=CC=CC=C2C1C3C4=C(C(=C(C=C4)OC)OC)C(=O)O3	251.461	4.4145504
C1=CN2C=NC3=C(C2=N1)N=CN3C4C(C(C(O4)COP(=O)(O)OP(=O)(O)O)O)O	214.254	4.5296487
C1C(C(C(N1)C(CO)O)O)O	136.39	7.749408
CC(=O)NC(CC1=CC=CC=C1)C(=O)C(F)(F)F	152.779	4.7587569
C(CCCCCN)CCCCN	223.297	7.9379733
C1=CC2=C(C3=C(C=CC=N3)C=C2)N=C1	113.02	4.8382101
C1C(C(C(C2=C1C3=C4C(=C2)C=CC5=C4C(=CC=C5)C=C3)O)O)O	208.215	3.7351167
C1=CC2=C(C=C1O)C(=O)C3=C(C2=O)C=CC(=C3O)O	130.286	3.7201512
CCCCCCCCCC(=O)OCC(CO)OC(=O)CCCCCCCCC	430.848	7.390236
CNNC	72.699	7.406562
CCCCCCCC(=O)OCC(CO)OC(=O)CCCCCCC	356.097	7.4109156
CN1C=NC2=C1N(C(=O)N(C2=O)C)C	126.945	5.5603635
CC(C)CC(C(=O)NCC(=O)CNC(=O)C(CC(C)C)NC(=O)OCC1=CC=CC=C1)NC(=O)OCC2=CC=CC=C2	472.704	5.341323
CCN1C2=C(C(=O)N(C1=O)CC)NC(=N2)C3=CC=CC=C3	199.813	4.1789118
CCCN1C2=C(C(=O)N(C1=O)CCC)NC(=N2)C3CCCC3	262.368	5.0368431
C1=CC(=CC(=C1)CCSC(=N)N)CCSC(=N)N	197.626	5.9976282
C1=C(C2=C(N1)C(=O)N=C(N2)N)C3C(C(C(N3)CO)O)O	188.111	5.3532954
C1C(C(C(N1)CO)O)O	113.773	7.9483131
C1=C(C2=C(N1)C(=O)N=CN2)C3C(C(C(N3)CO)O)O	176.7	5.3119362
C1=CC(=CC=C1CCSC(=N)N)CCSC(=N)N	197.733	5.8983117
C1=CC2=C(C=CNC2=O)C(=C1)O	96.032	4.6442028
CC(=O)OC1C(C2C(CCCC2(C3C1(OC(CC3=O)(C)C=C)C)C)(C)C)O	353.562	5.861034
C1CN(CCN1)C2=CC=CC3=CC=CC=C32	181.183	4.4450256
C1=CN(C(=O)NC1=O)C2C3C(O3)C(O2)CO	133.574	5.6553264
C1CCN(C1)CCN	133.855	7.8639621
CCC(C)N(C)C(=O)C1=CC2=CC=CC=C2C(=N1)C3=CC=CC=C3Cl	250.386	4.4444814
COC1=CC=CC=C1N2CCNCC2	172.362	5.4278508
C1=CC(=C(C=C1C=CC2=C(C=CC(=C2)O)O)C(=O)O)O	163.087	3.803958
C1=CC=C(C=C1)C2=NN=C(C3=CC=CC=C32)NC4=CC(=CC=C4)Cl	195.253	4.0863978
C1C(=O)NC(=O)N(C1=O)C2C(C(C(O2)COP(=O)(O)O)O)O	174.884	4.7277375
CCC(=O)C1=C(C(=C(C=C1)F)C2CC2NC(=O)NC3=NC=C(C=C3)Br)O	222.2	3.5955294
C1CC2C3=C(C=CC=C3NC(=O)NC4=CC=CC=N4)C(=O)N2C1	208.568	4.6673313
C1=CC(=CC(=C1)Cl)N=C(N)N=C(N)N	125.488	5.1696279
C1CN(CCN1)C2=CC(=CC=C2)Cl	144.945	5.1421458
C1=CC=C(C(=C1)C(F)(F)F)N2C=CN=C2	105.818	4.9514037
COC1=CC(=C(C=C1)OCCCCCCN2C=CN=C2)Cl	234.229	5.2213269
C1CCC(CC1)(C(=O)O)N	133.746	7.2571791
C1=CC=C2C(=C1)N=NN2N	81.89	5.2591488
C1CC(CC(C1)(C(=O)O)N)C(=O)O	144.679	7.1902425
C1=CC=C(C=C1)NC2=CC=CC3=C2C(=CC=C3)S(=O)(=O)O	173.903	3.4170318
C1CCN(CC1)C(=O)C2=CC3=C(C=C2)OCO3	175.725	5.1437784
CC1=C(C2=C(N1CC3=CC=CC=C3)C=CC(=C2)OC)CC(=O)O	227.404	5.0088168
C1=CN=C2C(=C1N)N=CN2C3C(C(C(O3)CO)O)O	175.719	5.3260854
C1C(C(C(C(N1)CO)O)O)O	136.818	8.1175593
CCOC(=O)NC(CC1=CC=CC=C1)C(=O)N2CCCC2C(=O)NNCCCCN	361.777	5.5720638
CCCCCCCCCCCCCCCCOCC(CO)OC(=O)C	403.687	6.7850856
CCCCCCCCCCCCCCCCOCC(CO)OC	398.679	8.7863811
CCCCCCCCCCOCC(COCC(F)(F)F)OP(=O)(O)OC	328.767	7.9110354
CC1=C(C(=C2C(=C1)C(=O)C3=CC=CC=C3C2=O)O)C	160.196	3.8118489
CNCCCN(C)N(N=O)O	142.246	4.8507267
COC1=CC2=C(NC=CC2=CC1=O)CO	137.741	3.5860059
CC1=C(SCCO1)C(=O)NC2=CC(=C(C=C2)Cl)C(=O)OC(C)C	215.942	4.5579471
CN1C2=C(C=C(C=C2)S(=O)(=O)N)C(=O)S1	110.467	4.2776841
CN1CCC(=CC1)C2=CC=CC=C2	160.739	5.0795628
CN1C2=C(C=C(C=C2)S(=O)(=O)N3CCCC3COC4=CC=CC=C4)C(=O)C1=O	253.311	3.3174432
CN1C=CN=C1	65.132	6.8389614
CN1C(=C2C(=NC1=O)N(C=N2)C3C(C(C(O3)CO)O)O)N	191.238	4.6208022
CCCCCCCCC=CCCCCCCCC(=O)OCC(CO)OC(=O)C	415.906	6.309999
C1=CC(=CC=C1C2=CC(=NN2C3=CC=C(C=C3)S(=O)(=O)N)C(F)(F)F)Br	173.331	4.8809298
CC1=CC=C(C=C1)C2=NN(C3=C2C(=NC=N3)N)C(C)(C)C	221.539	4.7900484
B(C(CC1=CC=CC(=C1)C#N)NC(=O)C2CCCN2C(=O)C(CC3=CC=CC=C3)N)(O)O	323.319	4.5176763
CCN(CC)C(C)C(=O)N1C2=CC=CC=C2SC3=CC=CC=C31	249.27	4.682841
C1=CC(=CC=C1C(CC2=CC3=C(C=C2)NC(=NC3=O)N)C(=O)O)C(=O)NC(CCC(=O)O)C(=O)O	297.437	4.3802658
C#CCN(CC1=CC2=C(C=C1)NC(=NC2=O)N)C3=CC=C(C=C3)C(=O)NC(CCC(=O)O)C(=O)O	304.681	4.5584913
CCCCCC=CC=CC(CC=CCC=CCCCC(=O)O)O	322.799	5.1092217
CCCCCC=CCC1C(O1)CC=CCC=CCCCC(=O)O	322.142	6.6857691
CC(C)CCNCC(C1CC2=CC=C(C=C2)OCCCC(=O)NC(C(=O)N1)C(C)C)O	408.119	5.6822643
CCCCCC(C=CC1C(C(CC(=O)O1)O)CC=CCCCC(=O)O)O	334.001	6.5431887
CCCCCC1=CC2=C(C3CC(=CCC3C(O2)(C)C)C(=O)O)C(=C1)O	302.536	4.6371282
C(CCC=CCC(C=CC=CCC=CCCCC(=O)O)O)CCO	325.351	5.0918073
CCCCCC=CCC(C=CC=CCC=CCCCC(=O)O)O	322.647	5.1685395
CCCCCC(C=CC=CCC=CCCCC(=O)O)O	280.949	5.3263575
CCCCCC=CCC(C=CC=CCC=CCCCC(=O)O)OO	325.514	5.1584718
CCCCCC1C(O1)CC=CCCCCCCCC(=O)O	315.832	6.8177376
CCCC1=CC(=O)OC2=C1C3=C(C=CC(O3)(C)C)C4=C2C(C(C(O4)C)C)OC(=O)C	320.135	4.2853029
CCCC1=CC(=O)OC2=C1C3=C(CCC(O3)(C)C)C4=C2C(C(C(O4)C)C)N	318.597	4.3718307
CCCC1=CC(=O)OC2=C1C3=C(C=CC(O3)(C)C)C4=C2C(C(C(O4)C)C)N=[N+]=[N-]	294.35	4.2787725
COCCCCCCCCCCCC(=O)O	252.735	7.088205
CCCC1=CC(=O)OC2=C1C3=C(C=CC(O3)(C)C)C4=C2C(=O)C(C(O4)C)C	279.544	4.2428553
CCCC1=CC(=O)OC2=C1C3=C(C=CC(O3)(C)C)C4=C2C(C(C(O4)C)C)S	291.8	4.263807
CCCCCCCNC1CCCC1CCCCCCC(=O)O	358.596	5.923617
CCCCCC(C=CC=CCCCCCCCC(=O)O)O	315.271	5.1250035
CCCCCC(C=CC=CCC=CCCCCC(=O)O)O	299.245	5.2120755
CCCCCC(C=CC=CCCCCCCCC(=O)O)OO	317.243	5.0384757
CCCCCC(=O)CCC1C(CC(C1CC=CCCCC(=O)O)O)O	345.521	5.9040258
CCCCCC(CCC1C(CC(=O)C1CCCCCCC(=O)O)O)O	361.224	5.8373613
CCCCCC#CCC(C=CC=CC=CC(CCCC(=O)O)O)O	311.101	4.2989079
CCCCCC1C(O1)CC=CCC=CCC=CCCCC(=O)O	322.244	6.6958368
CC(=NCC1=CC(=CC=C1)CN)N	160.257	6.1641534
CCCCCC(C=CC=CCCCCCCCCCC(=O)O)O	351.62	5.0561622
CCC=CCC(C=CC=CCC=CCC=CCCCC(=O)O)O	307.185	5.2474485
CCCCCC(C=CC=CCC=CCC=CCCCC(=O)O)O	322.508	5.2332993
CCCCCC(C=CC=CCC=CCCCCCCC(=O)O)O	336.712	5.4052665
CCCCCC(C=CC=CCCCCCCCCCC(=O)O)OO	355.807	5.2186059
CCC=CCC(C=CC=CCC=CCC=CCCCC(=O)O)OO	308.84	5.2961544
CCCCCC(C=CC=CCC=CCC=CCCCC(=O)O)OO	324.97	5.0757534
CCCCCC(=O)C=CC1C(CC(=O)C1CC=CCCCC(=O)O)O	315.625	4.9282752
CCCCCC(=O)C=CC1C(CC(C1CC=CCCCC(=O)O)O)O	330	5.1859539
CCCCCC(=O)C=CC=CCC=CCC=CCCCC(=O)O	307.957	4.6031157
CCCCCC=CC=C1C(C=CC1=O)CC=CCCCC(=O)O	293.467	4.3712865
CCCCC(C)(C)C(C=CC1C(CC(=O)C1CC=CCCCC(=O)O)O)O	366.609	5.6727408
C=CCCCCCC=CC(C#CC#CC(C=C)O)O	232.605	5.6746455
C=CCCCCCC=CCC#CC#CC(C=C)O	228.5	5.7355959
CC1=CCCC(=CCCC(=CC2C(CC1)C(C(=O)O2)N(C)C)C)C(=O)O	328.797	4.9894977
C#CCCCCCCCCCCCCCCCC(=O)O	312.611	7.1886099
C1C(C(C(C1=O)CC=CCCCC(=O)O)C=CC(CCC2=CC=CC=C2)O)O	328.103	5.7187257
CC12CCC3C(C1CCC2(C#C)O)CCC4=C3C=CC(=C4)OC5CCCC5	341.252	5.7040323
CC12CCC(=NOCC(=O)O)C=C1CCC3C2CCC4(C3CCC4(C)O)C	348.113	4.8561687
CC(CCCC(C=CC1C(CC(=O)C1CC=CCCCC(=O)O)O)O)O	333.568	5.5173717
CC(CCCC(C=CC1C(CC(C1CC=CCCCC(=O)O)O)O)O)O	348.362	6.6672663
COC1=CC(=C(C=C1)OCC2=CC=C(C=C2)COC3=C(C=CC=C3Cl)Cl)Cl	224.182	4.8471894
C1=CC=C2C(=C1)N=CC3=NOC(=O)N23	89.346	4.0662624
C1C(C(C(C2=C1C3=CC4=CC=CC=C4C=C3C=C2)O)O)O	199.687	3.5857338
CC1(C(OC(C1(C)OC)(C)N2C=NC3=C2N=CN=C3N)CO)O	242.327	5.4787335
C1C(C(OC1N2C=CC(=O)NC2=O)COP(=O)(O)OP(=O)(O)O)F	177.993	5.5921992
C1CC(OC1COP(=O)(O)OP(=O)(O)OP(=O)(O)O)N2C=NC3=C2N=CN=C3N	218.507	5.431116
C1CC(OC1COP(=O)(O)OP(=O)(O)OP(=O)(O)O)N2C=NC3=C2NC(=NC3=O)N	220.173	5.3707098
CC1C(CC(O1)N2C=NC3=C2N=CN=C3N)OP(=O)(O)O	179.569	5.3990082
CCOC1=CC=C(C=C1)C2=NC3=C(N2)C=C(C=C3)C4=NC5=C(N4)C=C(C=C5)N6CCN(CC6)C	340.018	3.5136273
CC1C(CC(O1)N2C=CC(=O)NC2=O)O	144.961	5.6063484
CC1C(C(C(C(O1)OC2CCC3(C(C2)CCC4C3CCC5(C4(CCC5C6=CC(=O)OC6)O)C)C)OC(=O)C)OC)O	514.008	5.7456636
C1C(C(OC1N2C=NC3=C2N=CN=C3N)CO)OP(=O)(O)O	183.182	5.4169668
C1=CC(C(C1N2C=NC3=C2N=CN=C3N)O)O	145.468	5.3326158
CCCCCCCCC=CCCCCCC(CC1=C(C=CC(=C1)O)O)O	379.071	5.3486697
CC(=CCC1=C(C=CC(=C1O)C2COC3=C(C2=O)C=CC(=C3)O)O)C	242.454	3.7568847
C(C1C(C(C(N1)CO)O)O)O	136.877	7.4974434
C1=CC=NC(=C1)C2=CC=CC=N2	104.621	5.3633631
CCCCCC(C=CC1C(C(CC(O1)O)O)CC=CCC(=O)O)O	311.735	6.5124414
CCCCCC(C=CC1C(CC(C1CC(=O)CCC(=O)O)O)O)O	311.767	5.259693
C1=C(C(=CC(=C1Cl)Cl)Cl)OCC(=O)O	83.29	5.520909
CCCCCCC(C)OC(=O)COC1=CC(=C(C=C1Cl)Cl)Cl	233.35	5.4640401
COC(=O)COC1=CC(=C(C=C1Cl)Cl)Cl	102.102	5.4686658
C1=C(C=C(C(=C1Br)O)Br)Br	53.033	5.2177896
C1C(NC2=C(N1)N=C(N=C2N)N)C3=CC=CC=C3	174.473	4.5217578
C1=CC(=C(C=C1Cl)Cl)CN	85.87	5.9328684
C1=CC(=C(C=C1Cl)Cl)OCC(=O)O	88.636	5.6376399
CCCCCCC(C)OC(=O)COC1=C(C=C(C=C1)Cl)Cl	238.555	5.5758732
COC(=O)COC1=C(C=C(C=C1)Cl)Cl	107.325	5.569887
C1=CC(=C(C=C1Cl)Cl)OCCCC(=O)O	126.369	5.5649892
COC(=O)CCCOC1=C(C=C(C=C1)Cl)Cl	145.256	5.5502958
C1=CC(=C(C=C1O)O)C(=O)O	82.992	5.0401083
COC1=CC=C(C=C1)S(=O)(=O)NC2=C(C=CC(=C2)[N+](=O)[O-])OC	187.31	4.0888467
C1=CC(=C(C=C1[N+](=O)[O-])[N+](=O)[O-])O	75.619	4.8471894
C(C1C(C(C(O1)CO)O)O)O	128.776	8.269119
C(C1C(C(C(O1)COP(=O)(O)O)O)O)OP(=O)(O)O	165.974	8.2195968
C1CC(C1)NC(C2=CC=C(C=C2)C3=CC=C(O3)C4=CC=C(C=C4)C(N)NC5CCC5)N	358.437	3.8779692
C1CCC(CC1)NC(C2=CC=C(C=C2)C3=CC=C(O3)C4=CC=C(C=C4)C(N)NC5CCCCC5)N	434.265	3.8880369
CC1=CC(=CC(=C1OCCCC2=CC(=NO2)C)C)C3=NN(N=N3)C	246.425	5.1881307
C1CCC(C(=O)C(C1)CC2=CC=C(C=C2)C(=N)N)CC3=CC=C(C=C3)C(=N)N	317.184	5.3138409
CC1=CC(N2C(=O)N(C(=O)N2C1)CC(C3=CC=CC=C3)C4=CC=CC=C4)C(=O)NC5CCC(CC5)C6=CN=C(N6)N	420.398	4.9037862
C1=CC=C(C(=C1)C2=CC3=C(N2)C=CC(=C3)C(=N)N)O	169.71	4.1345595
COC1=CC=CC(=C1)C2=NC3=C(C=CC=C3N2)C(=O)N	172.723	4.3946871
C1=CC(=CC=C1C2C(C(C(N2)CO)O)O)N	179.467	5.3728866
C1=CC(=CC=C1NC(C(=O)O)C(=O)O)Br	112.915	5.5565541
CCCCNCCS	137.105	6.8218191
C1CSCC2=C1C(=C(S2)NC(=O)C(=O)O)C(=O)O	129.924	4.0885746
C1=CC2=NC3=C(N2C=C1)N=CN=C3NCCO	147.296	3.9985095
CC1=NC=C(C(=C1O)CNC(C)(CC(=O)O)C(=O)O)COP(=O)(O)O	230.418	5.3279901
CC(=O)NC(C=O)C(C(C(COC1C(C(C(C(O1)CO)O)O)O)O)O)O	280.706	5.8243005
CC(=O)NC1C(C(C(OC1O)CO)O)OC2C(C(C(C(O2)CO)O)O)O	282.859	6.9312033
CN1C2=C(N=CC(=C2)C3=CC=CC=C3)N=C1N	154.775	4.7451519
CC(CO)(CO)N	105.887	8.3382324
CC1=CC(=NC=C1)N	88.413	5.5184601
CC1CCN=C(S1)N	101.618	6.7728411
CC1(OCCO1)CN(C)S(=O)(=O)C2=CC=CC=C2N	202.289	5.1043239
C1C2=CC=CC=C2C3=C1C=C(C=C3)N	135.175	4.6349514
C1CCC(CC1)COC2=NC(=NC3=C2NC=N3)NC4=CC=CC=C4	249.265	4.3927824
CCCCCC=CCC=CCC=CCC=CCCCC(=O)OC(CO)CO	382.701	5.9034816
CC1=C(N=C2C=CC(=CC2=C1C(=O)O)F)C3=CC=C(C=C3)C4=CC=CC=C4	221.843	4.0415013
C(C1C(C(C(C(O1)O)Cl)O)O)O	123.107	7.2835728
C1C(C(OC1N2C=NC3=C2N=C(N=C3N)Cl)CO)O	159.039	5.3682609
C1CCC(C1)NC2=NC(=NC3=C2N=CN3C4C(C(C(O4)CO)O)O)Cl	243.48	5.194389
CC(C(C#N)C(=O)NC1=CC=C(C=C1)C(F)(F)F)O	150.242	5.3864916
C1CCCC(CCC1)C(CN)O	202.095	8.157558
CC(=O)NC1C(C=C(OC1C(C(CO)O)O)C(=O)O)O	198.976	5.3788728
C(C(C(C(C(COP(=O)(O)O)O)O)O)N)O	173.633	6.4465932
CCOC(=O)CN(C1=CC=CC=C1C(=O)OC)S(=O)(=O)C2=CC=C(C=C2)C	254.928	5.6066205
CCCCCCCCCCCCCCC(C(=O)O)F	300.786	7.5491424
CCCCCCCC1=CC(=O)C2=CC=CC=C2N1O	227.109	4.5982179
CC(C)CC(C(=O)NO)C(=O)O	139.003	6.6444099
CCCCCCCCCCCCC(C(=O)O)O	271.074	7.3039803
C1=CC(=CC=C1C(CN)(CS(=O)(=O)O)O)Cl	144.02	6.1451064
C1C2C(C(S1)CCCCC(=O)O)N=C(N2)N	185.135	6.4947549
C(CS)O	53.921	7.1159592
C1=CC(=S)N(C=C1)O	63.531	4.1326548
CC12CCC3C(C1CCC2O)CCC4=CC(=C(C=C34)OC)O	277.729	5.5837641
CC1=C(C2=C(N1)C=CC(=C2)O)CCN	156.557	4.9824231
CC(C(=O)C1=CC=CC=C1)NC	140.929	4.666515
CSC1=NC2=C(C(=N1)N)N=CN2C3C(C(C(O3)COP(=O)(O)OP(=O)(O)O)O)O	226.598	5.1168405
C1=CC=C(C=C1)N(C2=CC=CC=C2)C(=O)OC3=C(C=C(C=C3)C(=O)O)[N+](=O)[O-]	209.26	3.4113177
C1=CC=C(C=C1)CCN2C(=O)C3=CC=CC=C3C(=O)N2	180.862	4.4945478
C1=CC=C(C=C1)NC2=NC3=C(C(=N2)N)N=CN3C4C(C(C(O4)CO)O)O	234.214	4.7750829
C(CCC(=O)O)CC=CCC(C=CC=CC=CC(CCCC(=O)O)O)O	317.359	4.2034008
C(CCC=CCC(C=CC=CC=CC(CCCC(=O)O)O)O)CCO	329.118	4.2687048
CC(CCC(C(C)(C)O)O)C1CCC2C1(CCCC2=CC=C3CC(CCC3=C)O)C	441.238	5.0722161
CC(CCCC(C)(C)O)C1CCC2C1(CCCC2=CC=C3CC(CCC3=C)O)C	437.798	4.5579471
B(C1=CC=CC=C1)(C2=CC=CC=C2)OCCN	183.204	5.5230858
CN(C)C1=NC=NC2=C1N=CN2C3C(C(C(O3)CO)N)O	214.377	5.1146637
CC1=CN(C(=O)NC1=O)C2CC(C(O2)COP(=O)(O)O)N=[N+]=[N-]	185.025	5.2749306
C1C(OC(C1O)N2C=NC3=C2N=CN=C3N)COP(=O)(O)OP(=O)(O)OP(=O)(O)O	221.046	5.3671725
C(CN(CCN)N(N=O)O)N	135.551	4.5571308
C1=CC(=C(C=C1CN)Cl)Cl	85.88	5.9938188
C1=CC=C2C(=C1)C(=C(OC2=O)Cl)Cl	74.469	4.5769941
C1C=CN(C(=O)N1)C2C(C(C(O2)CO)O)O	163.694	6.0498714
C1=CC=C2C(=C1)C(=NN(C2=O)CC3=NC4=C(S3)C=CC(=C4)C(F)(F)F)CC(=O)O	194.716	4.5247509
CC(CC1=CC2=C(C=C1)OCO2)N	144.249	5.5252626
CC(CC1=CC2=C(C=C1)OCO2)NC	162.928	5.5560099
C1=C(C=C2C(=C1N)C(=O)NNC2=O)N	112.312	4.3228527
CC1=CN(C(=O)NC1=O)C2CC(C(O2)COP(=O)(O)O)OP(=O)(O)O	204.161	5.4360138
CC(C)CC(CC(=O)NO)C(=O)NC(C(=O)NC(C)C(=O)NCCN)C(C)(C)C	382.83	6.563052
CC(C(CCCCCC(=O)O)CC(=O)O)N	214.961	6.9611343
CC(C)N(CCCN)N(N=O)O	160.968	5.4558771
CCCCN(CCCC)CCCN	241.926	7.3632981
CC1CN1C2=CC(=O)C3=C(C2=O)C(=C(N3C)C4=CC=CC=C4)CO	224.53	3.1411224
C1=CC=C2C=C(C(=CC2=C1)C(=O)O)NC(=O)C(=O)O	138.453	4.1446272
C1=CC(=C(N=C1)C(=O)O)CP(=O)(O)O	107.134	5.1669069
C=CCS(=O)CC=CS	99.226	5.3995524
C1CN(CCC1C(=O)C2=CC=CC=C2)C(=O)C(C3=CC=CC=C3)NC(=O)C4=CC=CC(=C4)C(=N)N	345.158	4.4472024
C1CN(CCN1C=O)C2=CC=C(C=C2)CC3C4=CC=CC=C4NC3=O	253.24	4.876032
C1=NNC(=N1)N	51.335	6.9069864
C1=CC=C(C=C1)CC(C(=O)CCl)N	136.236	5.0779302
C1=CC(=CC=C1C(CN)CP(=O)(O)O)Cl	147.874	6.138576
C1CN2CCC(C(=O)N2C1C=O)(CC3=CC=CC=C3)N	217.289	4.889637
CCN(C1=CC=CC=C1)S(=O)(=O)C2=CC(=C(C=C2)OC3=CC=CC=C3)N	245.103	4.9007931
C1=CC(=CC(=C1)N)C(=O)N	96.399	4.8689574
C(CN)C#N	61.721	7.9349802
C1=CC2=C(NN=C2C(=C1)[N+](=O)[O-])Br	76.024	3.8809623
CC(C)C1CNC(C1CC(=O)O)C(=O)O	182.009	6.8835858
C1=CN=C(C2=C1N(C=N2)C3C(C(C(O3)CO)O)O)N	175.516	5.1620091
C1=CN(C(=O)C=C1N)C2C(C(C(O2)CO)O)O	167.568	5.1456831
C1C(C=C(C(C1O)O)O)C(=O)O	117.086	6.7184211
CCNCCN(CC)N(N=O)O	160.934	4.9301799
C(C(CF)O)O	71.622	8.8103259
CCCCCCCCC(C)CCCCCCCCC=CC(C#C)O	399.972	6.77529
CCCCC(C)CCCCCCCCCCC=CC(C#C)O	362.984	6.788895
CC(C)CCCCCCCCCCCCCC=CC(C#C)O	363.983	7.2084732
CC(C)CCCCC=CCCCCCCCCCC=CC(C#C)O	385.673	6.4123086
CC(CC(=O)O)(CC(=O)O)O	112.67	6.3712215
C1=CC(=CC(=C1)O)CNN	111.334	5.417511
CCCCCCC=CCCCCCCCCCC=CC(C#C)O	367.239	6.8218191
CCCCCCCCCCCCCCCC=CC(C#C)O	344.896	6.813384
CCCCCCCCCCCCCCCCC=CC(C#C)O	363.807	6.9540597
CN1C(=C(C2=C1C(=O)C=C(C2=O)N3CC3)CO)CCCO	212.183	3.1811211
COC1=C(C=CC(=C1)CCN)O	140.863	5.7285213
COC1=C(C=CC(=C1)CC(C(=O)O)N)O	151.895	5.6240349
COC1=CC2=C(CC3C4C2(CCCC4)CCN3)C=C1	244.87	5.5723359
COCCCN	102.567	8.5257093
CN1C=NC(=C2C1=NC=N2)N	93.761	4.7557638
CC1=C2CCC3=C2C(=CC4=C3C=CC5=CC=CC=C54)C=C1	200.198	3.6926691
CC1=CN(C(=O)N(C1=O)C)C2CC(C(O2)CO)O	185.814	5.4289392
CCCN1C2=C(C(=O)NC1=O)NC=N2	127.423	5.1282687
B(C1=CC(=CC=C1)[N+](=O)[O-])(O)O	86.714	5.1386085
C(C[N+](=O)[O-])C(=O)O	64.348	4.6346793
C1=CC(=CC(=C1)N=O)C(=O)N	84.085	3.2687373
CC(=CCC1=C(C=C2C(=C1)C3C(CO2)C4=C(O3)C=C(C=C4)O)OC)C	258.228	5.4599586
C1=CC=C(C=C1)C#CCN	103.943	5.3568327
C(CP(=O)(O)O)C(=O)O	79.138	7.7143071
CN1C2CCC1CC(C2)OC(=O)C3=CC(=CC(=C3)Cl)Cl	198.973	4.1704767
CC1=CC(=CC(=C1OCCCC2=CC(=NO2)C)C)C3=NOC(=N3)C(F)(F)F	231.738	4.8632433
C1=CC(=CC=C1N)OC2C(C(C(C(O2)CO)O)O)O	196.851	5.1976542
C1=CC=C2C(=C1)C(=O)C=C(O2)C3=CC=C(C=C3)Br	132.856	4.3930545
CN1C2CCC1CC(C2)OC(C3=CC=CC=C3)C4=CC=C(C=C4)Cl	269.153	4.8126327
CN1C(=O)CN=C(C2=C1C=CC(=C2)Cl)C3=CC=C(C=C3)Cl	166.362	4.5946806
COC1=CC(=CC(=C1O)OC)C2C3C(CC4=CC5=C(C=C24)OCO5)COC3=O	254.726	5.202552
CCCCCC(C=CC=O)O	157.645	5.2346598
C1(=C(C2=NNN=C2C(=C1Br)Br)Br)Br	49.067	4.2733305
C1CNCC2=C1ONC2=O	96.282	5.7516498
C1=CC=C(C=C1)NC2=C(C=C3C(=C2)C(=O)NC3=O)NC4=CC=CC=C4	208.069	3.51009
C(CC(=O)CCC(=O)O)C(=O)CCC(=O)O	160.703	5.4972363
CC(=O)NC1C(C=C(OC1C(C(CN)O)O)C(=O)O)N	215.427	5.2384692
C1=CC(=C(C(=C1)F)F)CNC(=O)C2=CC=C(C=C2)S(=O)(=O)N	168.423	5.1369759
C1=CC=C(C(=C1)N)SCCCCP(=O)(O)O	172.47	5.3337042
C1=CC(=C(C=C1F)SCCC=CP(=O)(O)O)O	145.038	5.0411967
C1=CC=C(C(=C1)O)S(=O)CCCCP(=O)(O)O	167.665	5.3111199
C1=CC=C(C(=C1)O)SCCC=CP(=O)(O)O	149.687	5.3701656
C1CC(=C2C=NC(=N2)N)CCC1N	153.717	3.8594664
C1=CC(=CC=C1N=NC2=C3C=C(C=CC3=NC2=O)Br)S(=O)(=O)N	148.328	1.9343589
CCC(CC)C(=O)NC1=C(C=CC(=C1)C(=O)O)NC(=O)C	226.642	4.8365775
B(C1=CC=C(C=C1)[Si](C)(C)C)(O)O	151.899	5.9774928
CC1(CCC(C2=C1C=CC(=C2)C(=O)NC3=CC=C(C=C3)C(=O)O)C4=CC5=CC=CC=C5N=C4)C	325.287	4.7119557
COC1=CC2=C(C=C1)N=CN=C2NCC3=CC4=C(C=C3)OCO4	199.116	4.4855685
COC1=C(C=C2C(=C1)C(=NC=N2)NC3=CC(=CC=C3)SC)OC	212.052	4.0649019
COC1=CC2=C(C=C1)SCCN(C2)C(=O)CCN3CCC(CC3)CC4=CC=CC=C4	352.839	5.2512579
CC(C)CC(CN1CC(C(=O)C1)NC(=O)C(CC(C)C)NC(=O)OCC2=CC=NC=C2)NC(=O)OCC3=CC=CC=C3	480.28	4.9742601
CC(=O)NC1=CC=C(C=C1)OC(=O)C2=CC=C(C=C2)N=C(N)N	205.052	4.4507397
C1=CC2=C(C=CC3=C2C(=C1)C(=O)NC3=O)N	120.947	3.6673638
CC(=O)NC1C(C=C(OC1C(C(CO)O)O)C(=O)O)N	207.586	5.4371022
CC1=NC2=C(C(=CC=C2)F)C(=C1CSCC3=CC(=CC=C3)C(C(F)(F)F)(O)O)N	238.032	4.5345465
C1=CC(=CC=C1C(=N)N)N	104.322	5.256972
C1=CN=CC=C1N	69.943	6.1051077
CC12CCC(=O)C(=C1CCC3C2CCC4(C3CCC4=O)C)OC	296.091	4.9263705
C1=CC(=C(C=C1O)O)Cl	67.346	5.7647106
CC1=C(C=CC(=C1)O)Cl	81.884	5.6536938
CC1=C(C2=CC=CC=C2C=N1)C#N	108.248	4.4744124
CC1C(C(C(C(O1)O)O)O)NC2C=C(C(C(C2O)O)O)CO	252.88	6.209322
COC1=C(C=CC(=C1)CC(=O)O)O	121.38	5.6047158
C(=C(C(C(=O)O)O)C(=O)O)C(=O)O	90.469	4.0436781
C1=CC(=CC=C1C(=O)NN)O	100.145	5.4771009
CC12CCC3C(C1CCC2O)CCC4=C3C=CC(=C4O)O	258.787	5.782125
CC1=C(C(CCC1)(C)C)C=CC(=CC=CC(=CC(=O)NC2=CC=C(C=C2)O)C)C	353.959	3.1381293
C1=C(NC=N1)CO	69.597	6.6542055
COC1=C(C=C(C=C1)CCN)O	140.872	5.7570918
C1=CC2=C(C=CC2=O)C(=C1)[N+](=O)[O-]	84.428	3.9389196
CCCCCCCCCC1=CC=C(C=C1)O	238.238	5.7919206
CC(=O)NC1C(CC(OC1C(C(CO)O)O)(C(=O)O)OC)OC(=O)C	262.311	6.6871296
CCCCCCCCCCOCCC(=O)O	252.274	7.012017
C(CCC(=O)CCC(=O)O)CCC(=O)O	172.957	5.5772337
C1=CC(=CC=C1CC2=CC=C(C=C2)OP(=O)(O)O)OP(=O)(O)O	181.009	5.9611668
C1=CC(=CC=C1C(=O)NCCCCN)S(=O)(=O)N	191.931	4.8088233
C1=CC(=CC=C1C(=O)NCCCCNCS)S(=O)(=O)N	211.241	4.7544033
C1CC1NC(=O)C2C(C(C(O2)N3C=NC4=C3N=CN=C4N)O)O	205.759	5.3421393
C1=NC2=C(C(=N1)N)N=CN2C3C(C(C(O3)CSCCN)O)O	216.362	5.4131574
CCC=CCC=CCC=CCC=CC=CC(CCCC(=O)O)O	306.788	5.096433
CCCCCC=CCC=CCC=CC=CC1CCCC(=O)O1	304.455	5.3590095
CCCCCCCCC=CCC=CC=CC(CCCC(=O)O)O	337.838	5.2822773
CCCCCC(C=CC=CC=CC=CC(CCCC(=O)O)O)O	307.981	3.5413815
CCCCCC=CCC=CC=CC=CC(C(CCCC(=O)O)O)O	326.116	4.1302059
CCCCCC=CCC=CCC=CC=CC(CCCC(=O)O)O	322.656	5.2286736
CCCCCC=CCC=CCC=CC=CC(CCCC(=O)O)OO	325.298	5.2346598
C1C(CNC2=C1C(=O)N=C(N2)N)CCC3=CC=C(C=C3)C(=O)NC(CCC(=O)O)C(=O)O	308.608	4.1862585
CC1(CCC=[N+]1[O-])C	109.125	5.5350582
C1=CC=C(C=C1)C2(C(=O)NC(=O)N2)C3=CC=CC=C3	161.685	5.9472897
C1C2COC(=O)N2C3=C(N1)NC(=NC3=O)N	127.913	5.4950595
CCCCCC=CCC=CCC=CCC#CCCCC(=O)O	303.375	6.5197881
CCCCCC=CCC=CCC=CCC1C(O1)CCCC(=O)O	322.936	6.5189718
C1=C(C=C2C(=C1Cl)C(=O)C=C(N2)C(=O)O)Cl	93.353	4.0360593
CCCCCC#CCC#CCC#CCC#CCCCC(=O)O	258.159	6.9154215
CCCCCCCCC#CCC#CCC#CCCCC(=O)O	289.639	6.9170541
CC(C)C1=C(N(C(=N1)COC(=O)N)CC2=CC=NC=C2)SC3=CC(=CC(=C3)Cl)Cl	254.79	5.5293441
CC(=O)OC1=C(SC2=CC=CC=C2N3C1=CC=C3)C4=CC=C(C=C4)OC	222.526	4.165851
CN(C)C(=O)OC1=C(SC2=CC=CC=C2N3C1=CC=C3)C4=CC=C(C=C4)OC	253.72	4.2161895
CC1=NOC(=C1)CCCCCOC2=CC=C(C=C2)C3=NCCO3	250.888	5.1475878
CC1COC(=N1)C2=CC=C(C=C2)OCCCCCC3=CC(=NO3)C	269.313	5.1424179
CC1=NOC(=C1)CCCCCOC2=C(C=C(C=C2)C3=NCCO3)Cl	245.648	5.0645973
C(CCC1=C(NC(=O)NC1=O)NCC(C(C(CO)O)O)O)CCP(=O)(O)O	289.518	5.4123411
CC1COC(=N1)C2=CC=C(C=C2)OCCCCCCCC3=CC(=NO3)C	306.956	5.1410574
CC1COC(=N1)C2=CC(=C(C=C2)OCCCCCCCC3=CC(=NO3)C)Cl	301.746	5.0713998
CN(C)C1=NC(=C(N=C1Cl)C(=O)N=C(N)N)N	151.363	4.0031352
C1CCCN(CC1)C2=NC(=C(N=C2Cl)C(=O)N=C(N)N)N	213.053	3.9555177
CCN(C1=NC(=C(N=C1Cl)C(=O)N=C(N)N)N)C(C)C	207.393	3.9653133
CC(C)(C)N(C)C1=NC(=C(N=C1Cl)C(=O)N=C(N)N)N	206.777	3.931845
CCCCCCCCCOC1=CC2=C(C=C1)NC=C2CCN	306.902	4.9334451
CCCN(CCC1=CC=CC=C1)C(=O)C2C(C(C=C(O2)C(=O)O)N)NC(=O)C	306.181	5.3590095
C1=CC2=C(C=C1C(=N)N)NC=N2	105.205	5.2245921
C1=CC=C(C=C1)N2C(=C(C=N2)C(=O)N)N	131.498	5.2640466
C1C(C(OC1N2C=C(C(=O)NC2=O)N)CO)O	159.524	4.6235232
CCOC(=O)C1=NN(C(=O)C2=C(SC(=C21)Br)N)C3=CC=C(C=C3)C	190.201	3.6366165
C1=NC(=NC(=O)N1C2C(C(C(O2)CO)O)O)N	152.385	5.2322109
C1C(C(OC1N2C=C(C(=O)NC2=O)Br)COP(=O)(O)O)O	161.945	5.2069056
C1=C(C=NC=C1Br)C(=O)N	72.031	5.3609142
C1=CC2=C(C=C1C(=O)N)C(=CN2)CCN	153.991	4.9614714
C1=CN(C(=O)N=C1N)C2C(C(C(O2)CCl)O)O	151.129	5.4379185
CC1(C=CC2=C(C=CC(=C2O1)C3COC4=C(C3=O)C=CC(=C4)O)O)C	227.602	4.4961804
CCC1=CN(C(=O)NC1=O)C2CC(C(O2)CO)O	186.223	5.4036339
C1C(C(OC1N2C=C(C(=O)NC2=O)F)COP(=O)(O)OC3=CC=C(C=C3)N)O	227.368	4.4801265
C1C(C(OC1N2C=C(C(=O)NC2=O)F)COP(=O)(O)O)O	162.191	5.3070384
C1=C(N(C(=O)NC1=O)C2C(C(C(O2)CO)O)O)F	147.565	5.6022669
CN(C)CCNC(=O)C1=CC=CC2=C1N=C3C(=C2N)C=CC=C3F	232.918	3.4314531
C1=CC2=C(C=C1F)C(=CN2)CCCOP(=O)(O)O	159.729	5.1579276
C1=CC2=C(C=C1F)C=C(N2)C(=O)O	91.851	4.5511446
C1=C(C(=O)NC(=O)N1C2C(C(C(O2)CO)O)O)F	147.632	5.2232316
CCCCC(C)CCCCCCCCCCC(C=CC#C)O	363.256	5.6708361
CCCCCC(CCCC(=O)O)O	195.494	7.4158134
C1=CC2=C(C=C1O)C(=CN2)CC(=O)O	118.619	5.0733045
CC1(C(C(OC1(C)N2C=C(C(=O)NC2=O)CO)(C)CO)(C)O)C	263.288	5.4395511
C1=C(C(=O)NC(=O)N1C2C(C(C(O2)CO)O)O)O	155.54	5.055618
CCCCCC=CCC=CCC=CC=CC(=O)CCCC(=O)O	305.885	4.4423046
CN(C)CCC1=CNC2=C1C=C(C=C2)OC	193.931	5.1075891
COC1=CC2=C(C=C1)NC=C2CCN	157.032	5.1206499
CC1=CN(C(=O)N=C1N)C2CC(C(O2)COP(=O)(O)O)O	192.965	5.229762
CC1=CN(C(=O)N=C1N)C2CC(C(O2)CO)O	175.241	5.1157521
CC1(C(=O)NC(=O)NC1=O)C2=CC=C(C=C2)OC3=CC=CC=C3	191.267	4.6627056
CC1=CC2=C(C=C1)NC=C2CCN(C)C	190.255	5.2327551
CC1=CN(C(=O)N=C1N)C2(C(C(C(O2)(C)CO)(C)O)(C)O)C	251.844	5.2790121
C1=C(OC(=C1)[N+](=O)[O-])C=NNC(=O)N	94.012	3.6499494
C(C(C(C(CO)O)O)O)NC1=C(C(=O)NC(=O)N1)N=O	177.682	3.3811146
C(C(C(C(C(C=O)O)O)O)S)O	127.912	5.9013048
CC1=CC=C(C=C1)S(=O)(=O)OCC2C(CC(O2)N3C=NC4=C3N=CN=C4N)O	245.859	4.7473287
CC12CCC(=O)CC1CCC3C2CCC4(C3CCC4OC(=O)CBr)C	325.034	6.0574902
CC(=O)NC(CCC(=O)C(=O)O)C(C(C(CO)O)O)O	213.599	4.6499169
C1=C2C(=CC(=C1Cl)Cl)NC(=O)C(=O)N2	78.818	4.6082856
CC(=CCC1=C(C2=C(C(=C1O)CC=C(C)C)OC(C(C2=O)O)C3=CC=C(C=C3)O)O)C	323.429	4.1859864
CC(=CCC1=C(C2=C(C(=C1O)CC=C(C)C)OC(=C(C2=O)O)C3=CC=C(C=C3)O)O)C	308.728	3.6809688
C1=NC2=C(C(=N1)N(C(=N)N)O)N=CN2C3C(C(C(O3)CO)O)O	198.616	4.4472024
CC(=CC(=O)O)C=CCC1(CC2=C(C1=C)CCCC2(C)C)C	289.696	4.1944215
C1=CC=C2C(=C1)C3=CC=CC=C3NC2=O	124.611	4.6194417
C1=CC2=C(C=CC(=C2)C(F)(F)P(=O)(O)O)C=C1C(=O)O	135.857	4.4820312
CC1=C(NC(=O)NC1=O)CC(CO)CO	159.224	5.4014571
C1=NN(C(=O)NC1=O)C2C(C(C(O2)COP(=O)(O)O)O)O	163.204	5.0485434
CC(C1=NC=C2C(=C1)C=CO2)SC3=NC(=CC(=N3)Cl)N	153.955	5.1122148
CC(=O)NCCC1=CNC2=CC(=C(C=C21)OC)Cl	177.274	5.0482713
CN(C)C1=NC=NC2=C1C=CN2	119.191	5.0232381
C1=C(C(=CC(=C1O)O)F)C(CN)O	121.007	5.6030832
C1=CC=C2C(=C1)C3=CC4=C(C5=CC=CC=C5N4)C(=C3N2)C=O	174.664	3.3024777
CC(=O)NCCC1=CNC2=CC(=C(C=C21)OC)O	185.517	5.0518086
CC1=C(NC(=O)NC1=O)CCCO	137.581	5.3396904
CCCCCC(C=CC1C(CC(C1CC(=O)CCCCC(=O)O)O)O)O	349.373	6.0985773
COC1=CC2=C(C=C1)NC3=C2CCNC3	161.525	4.9660971
CNC1=NC=NC2=C1N=CN2C3C(C(C(O3)CO)O)O	187.199	5.2664955
CCCCCCNC1=NC=NC2=C1NC=N2	187.598	5.3369694
C1=CC2=C(C=CC(=O)O2)C=C1N=O	84.008	3.3030219
CCN(CC)C(=O)C1CN(C2CC3=CNC4=CC=CC(=C34)C2=C1)CC=C	301.188	4.4831196
CC(=O)NC1C(C(C(OC1OCC(C(C(C(C=O)O)O)O)O)CO)O)O	280.265	4.7059695
C1=NC2=C(C(=N1)OP(=O)(O)O)N=CN2C3C(C(C(O3)COP(=O)(O)O)O)O	197.287	5.5219974
CC1CC2C3CCC(C3(CC(C2C4(C1=CC(=O)C=C4)C)O)C)(C(=O)COC(=O)CCC(=O)O)O	380.844	4.7282817
CC1(CCCC2(C1C(CC3(C2C(=O)CC(O3)(C)C=C)C)O)C)C	323.889	5.7872949
CCCCCCCCCCCC=CC(C)(C)C=CCCCC(=O)O	386.364	6.5010132
CCCC1=CC(=O)OC2=C1C3=C(CCC(O3)(C)C)C4=C2C(=O)C(C(O4)C)C	295.128	4.4246181
CC(C(C1CN=C2C(=N1)C(=O)N=C(N2)N)O)O	160.382	3.8812344
C1=CC=C(C=C1)C2=CC(=O)C3=C(O2)C(=C(C=C3)O)O	145.571	4.2352365
CCC(CC)N1C=CC2=C1C=CC3=C2C(=NC(=N3)N)N	218.668	4.1933331
CN1C2=C(C(=O)N(C1=O)C)N(C=N2)CCCl	140.58	5.1010587
CC1=C(N2C(C(C2=O)N)SC1)C(=O)O	123.595	4.9742601
C1=CC2=C(C=C1Cl)NC(=CC2=O)C(=O)O	98.808	4.0561947
CC1(C2CC(C3(C(C2(C=CC1=O)C)CCC4(C35C(O5)C(=O)OC4C6=COC=C6)C)C)O)C	359.666	4.7612058
CC1(C2CC(=O)C3(C(C2(C=CC1=O)C)CCC4(C35C(O5)C(=O)OC4C6=COC=C6)C)C)C	344.289	4.7288259
CC1(CCCC2(C1C(C(C3(C2C(=O)CC(O3)(C)C=C)C)O)O)C)C	327.701	5.8049814
CC1(CCCC2(C1C(C(C3(C2(C(=O)CC(O3)(C)C=C)O)C)O)O)C)C	330.916	5.52363
C1C(OC2=C(C1=O)C=CC(=C2)O)C3=CC=C(C=C3)O	160.195	4.7767155
C1C(OC2=C(C1=O)C=CC(=C2)O)C3=CC=CC=C3	156.956	4.941336
CN1C2=C(C(=O)N(C1=O)C)N(C=N2)CCO	149.11	5.1021471
C1=CC2=C(C(=C1)[N+](=O)[O-])NN=C2	81.525	4.0891188
C1=CC2=CN(N=C2C(=C1)[N+](=O)[O-])C(=N)N	107.919	3.9296682
CN1CN(C2=C1C(=O)N=C(N2)N)C3C(C(C(O3)COP(=O)(O)OP(=O)(O)O)O)O	243.389	3.969939
CCCCCC(C=CC=CC=CC(CC=CCCCC(=O)O)O)O	326.15	4.2959148
CCCCCC=CCC=CC=CC(CC=CCCCC(=O)O)O	322.076	5.0254149
C1C(C(C(C2=C1C=C3C(=C2)C=CC4=CC=CC=C43)O)O)O	199.674	4.6134555
CCCCCC=CCC=CCC1C(O1)CC=CCCCC(=O)O	322.5	6.416118
CN1C(=NC2=C1C(=O)N(C(=O)N2C)C)C=CC3=CC(=CC=C3)Cl	198.128	3.5144436
C1C2C(C(C(O2)N3C4=C(C(=NC=N4)N)N=C3SC5=CC=C(C=C5)Cl)O)OP(=O)(O1)O	219.358	4.8305913
C1C2C(C(C(O2)N3C4=C(C(=NC=N4)N)N=C3NCCCCCCN)O)OP(=O)(O1)O	306.402	5.1035076
C1=NC2=C(C(=N1)N)N=C(N2C3C(C(C(O3)COP(=O)(O)O)O)O)NCCCCCCN	324.019	5.3083989
C1C2C(C(C(O2)N3C4=C(C(=NC=N4)N)N=C3Br)O)OP(=O)(O1)O	163.087	5.3067663
C1C2C(C(C(O2)N3C4=C(C(=O)N=C(N4)N)N=C3Br)O)OP(=O)(O1)O	167.454	5.4792777
C(C1C(C(C(O1)N2C3=C(C(=O)N=C(N3)N)N=C2Br)O)O)OP(=O)(O)O	181.386	3.8376984
CN1C2=C(C(=O)N(C1=O)C)NC(=N2)C3CCCC3	187.736	5.1111264
CCCCN1C(=O)C(C(=O)C2=C1N=C(N2)COC)C	212.888	4.5418932
CN1C2=C(C(=O)N(C1=O)C)NC(=N2)C3=CC=CC=C3	161.582	4.1949657
C1=CC2=C(C(=C1)O)N=CC=C2	93.142	4.2755073
C1C2C(C(C(O2)N3C(=NC4=C3N=CN=C4N)CS)O)OP(=O)(O1)O	189.335	5.0705835
CC1(C(=NC2=C(N1)NC(=NC2=O)N)CO)CCC3=CC=CC=C3	228.725	4.6142718
CCCCCC=CCC=CCC(C=CC=CCCCC(=O)O)O	322.142	5.2885356
CCCCCC=CC=CC(CCCCCCCC(=O)O)O	315.846	5.3252691
CCCCCC=CC=CC(CCCCCCCC(=O)O)OO	317.255	5.2313946
CCCCCC=CCC1C(O1)CCCCCCCC(=O)O	315.258	6.7758342
CCCCCCCCC=CCCCCCCCC(=O)N	334.721	7.2073848
CCCCCC#CCC#CCCCCCCCC(=O)O	281.932	6.7350192
C1CCOC(C1)N2C=NC3=C2N=CN=C3N	158.498	5.4605028
C1CCC2=NC3=CC=CC=C3C(=C2C1)NCC4=CC=CC=C4	234.846	4.5307371
CC1=CC(=CC(=C1C=CC(=CC=CC(C)CC(=O)O)C)C)O	259.6	3.9704832
C1CCC2=NC3=CC=CC=C3C(=C2C1)N	162.105	4.5737289
CC(=O)NC1C(C=C(OC1C(C(CN)O)O)C(=O)O)O	207.253	5.5334256
CN(C)CCNC(=O)C1=C2C(=CC=C1)N=C3C=CC=C(C3=N2)Br	212.509	2.5974666
C1=C(C2=C(N1)C(=O)N=CN2)C3C(C(C(O3)CO)O)O	167.824	5.2828215
CC(=O)NC1C(CC(OC1C(C(CN)O)O)(C(=O)O)OC)O	244.579	6.8239959
CC(=O)OC1C(C2C(CCC(C2(C3C1(OC(CC3=O)(C)C=C)C)C)O)(C)C)O	356.789	5.8928697
COC1=C(C=CC2=C3C(=C(C=C21)[N+](=O)[O-])C(=CC4=C3OCO4)C(=O)O)O	178.435	3.5658705
CC(CN1C=NC2=C1N=CN=C2N)O	134.717	5.4074433
CC(=CCCC(=CCCC(=CCONC(=O)CP(=O)(O)O)C)C)C	306.467	6.2735376
CC1=CC=CC=C1CC(=O)NC2=CC(=C(C(=C2)C)S(=O)(=O)NCC(=O)O)C	263.191	5.207994
CN(C)CCCOC1=CC=C(C=C1)C2=NC3=C(N2)C=C(C=C3)C4=CC5=C(C=C4)N=C(N5)C6=CC=C(C=C6)OCCCN(C)C	467.617	3.8668131
CC1=NC=C(C(=C1O)CNC(CO)C(=O)O)COP(=O)(O)O	204.132	5.5083924
C1CN(CCC1C2=CC=CC=C2)C3=CC=C(C=C3)S(=O)(=O)NCC(=O)O	260.575	4.9761648
CN(CCCCCCOC1=CC(=C(C=C1)C(=O)C2=CC=C(C=C2)Br)F)CC=C	304.328	4.1503413
C1=CC=C(C=C1)COC(=O)NCP(=O)(O)O	144.433	6.4694496
C[Se]CC(=O)O	58.975	4.9190238
C1=CC=C(C=C1)COC(=O)NC(C2=CC=C(C=C2)C(=N)N)P(=O)(O)O	225.785	5.354928
C1CC(N(C1)C(=O)C(CC2=CC=CC=C2)N)C(=O)NCCNC3=CC=NC=C3	310.132	5.4330207
C1=CC2=C(C=CC=C2Cl)C(=C1)S(=O)(=O)NCCN	161.382	4.5258393
C1CNC1COC2=CN=CC=C2	133.935	5.7102906
C1C2=NN=C(N2C3=C(C=C(C=C3)Cl)C(=N1)C4=CC=CC=C4Cl)CO	178.3	4.8986163
CC1C2CCC(=O)CC2CC=CC3=CC(=CC(=C3C(=O)O1)O)O	234.916	5.1266361
CC(C)(C(=N)N)N=NC(C)(C)C(=N)N	184.539	4.617537
CNC(=O)C1C(C(C(O1)N2C=NC3=C2N=CN=C3NCC4=CC=C(C=C4)N)O)O	267.896	4.8082791
C1CC1NC2=NC(=NC3=C2N=CN3C4CC(C=C4)CO)N	213.893	5.0360268
C1COCCN1C2=NC=C(C=C2)C3=NC4=C(C(=C3)C5=CC(=CC=C5)Br)C(=NC=N4)N	256.205	3.6913086
CCCCCC1=CC=C(C=C1)C=CC(=O)NC2=CC=CC=C2C(=O)O	266.336	4.1677557
CCCCCC=CCC=CCC=CCC=CCCCC(=O)NCCCl	359.331	6.5622357
CCCC(=O)NC1=CC(=C(C=C1)OCC(CNC(C)C)O)C(=O)C	297.714	4.0366035
CC(=O)OC1CN2CCC1CC2	156.549	6.032457
CC(=O)OC1C2C(C(C(=O)O2)OC(=O)C)OC1=O	138.961	6.9760998
CC1=C(C2=C(N1C(=O)C3=CC=C(C=C3)Cl)C=CC(=C2)OC)CC(=O)OCC(=O)O	242.062	3.8711667
CC(=O)NP(=O)(OC)SC	104.542	6.7078092
CC(=O)NC1=CC=C(C=C1)O	106.058	5.3962872
CC(=O)NC1=CC=C(C=C1)OC(=O)C2=CC=CC=C2O	170.596	4.4466582
CCC1=C(C(=NC(=N1)N)N)C2=CC(=C(C=C2)Cl)N=NN(CCOC(=O)C)CC3=CC=CC=C3	317.681	4.0466712
CCC1=CC=CC(=C1N(COCC)C(=O)CCl)C	214.39	5.9878326
CC(=O)NO	52.79	7.0993611
CC(=CCCC(=CCCC(=CCSCC(C(=O)O)NC(=O)C)C)C)C	335.151	5.9505549
CC(C)CC(C(=O)O)NC(=O)C	153.751	6.6893064
CCC(C1=CC=CC=C1)C(=O)NC(=O)NC(=O)C	186.203	5.6349189
CC(=O)NC(CC1=CC=CC=C1)C(=O)O	151.528	6.2857821
CC(=O)NC(CC1=CNC2=CC=CC=C21)C(=O)O	171.307	5.286903
CC(=O)NC(CC1=CNC2=CC=CC=C21)C(=O)N	179.709	5.1881307
CCOC(=O)C(CC1=CC=C(C=C1)O)NC(=O)C	192.387	5.7655269
CC(=O)NCCCCCC(=O)O	154.509	6.6297165
C1=CC(=CC(=C1)NC(=O)C(=O)O)C2=NNN=N2	116.079	4.6363119
C1C(ON=C1Cl)C(C(=O)O)N	89.827	6.2504091
CCCCCC=CCC=CCC=CCC=CCCCC(=O)NCCC1CC1	404.827	6.4626471
C1=CC(=CC=C1C(=N)N)NC(=O)NC2=CC=C(C=C2)Cl	171.78	4.9745322
C1=CC=C2C(=C1)C(=O)C3=CC=CC=C3N2	124.407	4.1125194
CCOC1=CC2=C(C3=C(C=C(C=C3)N)N=C2C=C1)N	184.22	3.2717304
CC(=O)NC1=CC=C(C=C1)CC(=O)O	132.539	5.4822708
CCCCCC(CC(=O)NO)C(=O)NC(C(C)C)C(=O)N1CCCC1CO	362.159	6.4365255
C1=NC2=C(N1COCCO)NC(=NC2=O)N	142.047	5.6256675
C1=NC2=C(C(=N1)N)N=CN2C3C4C(C(O3)CO)OP(=O)(O4)O	170.008	5.4523398
C1=NC2=C(C(=N1)N)N=CN2C3C(C(C(O3)COP(=O)(O)O)O)OP(=O)(O)O	206.189	5.3943825
CCN(CC)CCOC(=O)C(C1=CC=CC=C1)C2=CC=CC=C2	273.729	5.2730259
CCCCCCCCCCN(C)C1=CC(=CC(=C1)NC(=O)C)CO	342.848	5.1277245
CCCCCC=CCC=CCC=CCC=CCCCCCC(=O)O	356.057	6.4022409
CCCCCC=CCC=CCC=CCC=CCCCC(=O)OCCO	359.857	6.5986971
COC1=C(C(C(C=C1Br)(CC#N)O)O)Br	116.871	4.5862455
C(CSC(=N)N)N	90.347	6.7907997
CC1=CC=CC=C1N2C(=NC3=C(C2=O)C=C(C=C3)N)CF	183.695	4.4197203
C1=CC(=CC=C1C=C(C#N)C#N)[N+](=O)[O-]	91.21	5.2126197
C1=CC2=C(C=CN2)C=C1C=C(C#N)C(=C(C#N)C#N)N	142.989	3.4613841
CC(C)(C)C1=C(C(=CC(=C1)C=C(C#N)C#N)Br)O	161.453	3.8292633
C1=CC(=CC=C1C=C(C#N)C(=C(C#N)C#N)N)O	126.711	3.4630167
C1=CC(=C(C=C1C=C(C#N)C#N)O)[N+](=O)[O-]	95.483	3.599883
CC1=CC2=NC=C(N=C2C=C1C)C3=CC=CC=C3	172.666	4.2668001
COC1=C(C=C2C(=C1)N=CC(=N2)C3=CC=CC=C3)OC	179.976	4.1555112
COC1=C(C=C2C(=C1)C(=NC=N2)NC3=CC(=CC=C3)Cl)OC	186.377	4.3620351
C1=CC(=C(C=C1C=C(C#N)C#N)O)O	95.619	3.7269537
C1=CC(=C(C=C1C=C(C#N)C(=O)O)O)O	106.374	3.7753875
C1=CC=C(C=C1)NC(=O)C(=CC2=CC(=C(C=C2)O)O)C#N	168.39	3.5884548
CC(C1=CC=CC=C1)NC(=O)C(=CC2=CC(=C(C=C2)O)O)C#N	205.689	3.7879041
C1=CC(=C(C=C1C=C(C#N)C(=O)C2=CC(=C(C=C2)O)O)O)O	163.244	3.6064134
C1=CC=C(C=C1)CCCNC(=O)C(=CC2=CC(=C(C=C2)O)O)C#N	224.294	4.0855815
C1=CC=C(C=C1)CCCCNC(=O)C(=CC2=CC(=C(C=C2)O)O)C#N	243.693	3.8102163
CCOC(=O)CCC(CC1CCNC1=O)NC(=O)C(CC2=CC=C(C=C2)F)CC(=O)C(C(C)C)NC(=O)C3=NOC(=C3)C	467.848	5.2648629
C1=C(C=C(C(=C1O)O)O)C=C(C#N)C#N	98.978	3.6338955
COC1=CC(=CC(=C1O)CSC2=NC3=CC=CC=C3S2)C=C(C#N)C(=O)N	209.955	3.9873534
COC1=CC=C(C=C1)C=C(C#N)C#N	111.282	3.8409636
COC(=O)C1=CC=C(C=C1)NCC2=C(C=CC(=C2)O)O	186.807	4.367205
C1=CC(=C(C=C1C=C(C#N)C(=O)N)O)O	114.348	3.9051792
CC(=CCCC(=CCSCC(C(=O)O)NC(=O)C)C)C	256.597	5.8074303
CC(=CCCC(=CCCC(=CCCC(=CCSCC(C(=O)O)NC(=O)C)C)C)C)C	414.408	5.7995394
CC(C)C1C2CCC(C2)C1N	182.741	7.8634179
C1CC(C2=C1C=C(C=C2)C(=O)O)(C(=O)O)N	141.557	5.3679888
C1=CC2=C(C=CNC2=O)C(=C1)N	104.916	4.5108738
CCC1C2CC3C4C5(CC(C2C5O)N3C1O)C6=CC=CC=C6N4C	286.512	5.1783351
CCC1(CC(C2=C(C1C(=O)OC)C=C3C(=C2O)C(=O)C4=C(C3=O)C=CC=C4O)OC5CC(C(C(O5)C)O)N(C)C)O	416.108	2.6001876
C1=CC(=C(C=C1[N+](=O)[O-])Cl)C(=O)N	82.724	4.4863848
CCCCCCCCCCCCCCCCCCOCC(COC(=O)OC1C(C(C(C(C1O)O)O)CO)O)OC	583.341	7.1785422
CC(CSC(=O)C)C(=O)N1CCCC1C(=O)NC(CC2=CC=CC=C2)C(=O)O	297.009	5.7579081
CCC1=C(C(=CC=C1)CC)N(COC)C(=O)CCl	214.594	5.790288
CC(C)CC(C(=O)O)NC(=O)CCN	184.605	6.5350257
CC(C(=O)NC(CC1=CC=CC=C1)C(=O)O)N	182.897	6.3891801
CC(C(=O)OC(C)(C)CC1=CC=C(C=C1)Cl)N	195.248	6.1451064
CCCSC1=CC2=C(C=C1)N=C(N2)NC(=O)OC	177.727	5.0833722
CC(C)(C)NCC(C1=CC(=C(C=C1)O)CO)O	219.028	5.5434933
CCCOC1=C(C=C(C=C1)CC(=O)O)Cl	150.159	5.5494795
CC(C)(C=NOC(=O)NC)SC	144.004	5.6781828
C1C2C=CC1C3C2C4(C(=C(C3(C4(Cl)Cl)Cl)Cl)Cl)Cl	117.548	5.6098857
CC1CCC2C3C1(CC2(C)C)C(C(=O)C3)CC4C5C6CCC(C5(CC6(C)C)C(=C)C4=O)C	450.496	4.8833787
CC(C)CCCC(C)C1CCC2C1(CCCC2=CC=C3CC(CC(C3=C)O)O)C	438.074	4.5018945
CN(CCCNC(=O)C1CCCO1)C2=NC3=CC(=C(C=C3C(=N2)N)OC)OC	308.687	4.1435388
CC=C(C)C=CC=C(C)C=CC1=C(CCCC1(C)C)C	296.775	3.5421978
C1=C2C(=NC=NC2=O)NN1	66.755	4.0640856
CN(C)C1=NC2C(C(C(C2O1)CO)O)O	174.446	7.0403154
CC12CCC3C(C1CCC2(CC=C)O)CCC4=CCCCC34	322.691	6.3886359
C1=CC2=C(C(=C1)O)C(=O)C3=C(C=C(C=C3C2OC4C(C(C(C(O4)CO)O)O)O)CO)O	280.079	3.8240934
CC1=C(N=CN1)CN2CCC3=C(C2=O)C4=CC=CC=C4N3C	219.45	4.9641924
C1=CC(=CC(=C1)O)C=C(C#N)C(=O)O	103.023	3.8956557
C1=CC(=CC=C1C=C(C#N)C(=O)O)O	103.118	3.9737484
C(CC(=O)O)C(C(=O)O)N=C(N)N	129.609	6.696381
CC(=CCCC(=CCCC(=CC(O)P(=O)(O)O)C)C)C	269.853	6.331767
CC(CC1=CNC2=C1C=C(C=C2)O)N	156.453	5.0314011
COC1C(C(C(C(O1)CO)O)O)O	151.009	8.1776934
CC(CC(=O)O)(C(=O)O)N	102.247	6.5018295
CC(CC1=CC(=CC=C1)O)(C(=O)O)N	148.248	5.8218516
CC(CCSC)(C(=O)O)N	130.115	6.505911
CC(CC1=CC=C(C=C1)O)(C(=O)OC)N	166.717	5.8104234
CC(CCCN)(C(=O)O)N	140.318	7.1028984
C1=CC=C2C(=C1)C=CC=C2OP(=O)(O)O	119.016	4.7484171
CC1=C(C(=C2CCC(OC2=C1C)(C)CCCC(C)CCCC(C)CCCC(C)C)C)O	488.418	5.2101708
CC1=C2C(=C(C(=C1C)OC(=O)C)C)CCC(O2)(C)CCCC(C)CCCC(C)CCCC(C)C	513.55	5.5894782
CC1=NN=C2N1C3=C(C=C(C=C3)Cl)C(=NC2)C4=CC=CC=C4	179.724	4.7881437
CC(C)NCC(COC1=CC=CC=C1CC=C)O	237.08	5.5187322
C1=CC2=C3C(=C1)C(=O)N(C(=O)C3=CC=C2)CC(=O)O	139.334	3.9642249
CN(C)C1=NC(=NC(=N1)N(C)C)N(C)C	189.643	6.3701331
F[Al](F)F	7.748	9.1597023
CC1(CCC(C2=C1C=CC(=C2)C(=O)NC3=CC=C(C=C3)C(=O)O)(C)C)C	284.979	4.7655594
CCCCCC=CCC=CCC=CCC=CCCCC(=O)NC1=CC=C(C=C1)O	384.21	5.3962872
C1C2CC3CC1CC(C2)(C3)N	169.017	7.9885839
C1CC(CCC1NCC2=CC(=CC(=C2N)Br)Br)O	195.019	3.1476528
C1=CC=C2C(=C1)C(=O)C3=C(C=CC(=C3C2=O)NCCNCCO)NCCNCCO	324.715	2.4804636
C1=CC=C(C=C1)C(=O)C2=C(C(=CC=C2)CC(=O)O)N	168.834	4.2798609
CCN1C=C(C(=O)C2=C1N=C(C=C2)CC3=CC=CC=C3)C(=O)O	207.116	4.5217578
C1=CC(=CC=C1CC(=O)C(=O)O)C(=N)N	129.16	3.907356
C(CN)CNCCSP(=O)(O)O	150.565	7.118136
CN1C2CCC1CC(C2)OC(C3=CC=CC=C3)C4=CC=CC=C4N	286.549	5.1133032
C1=CC(=CC=C1C(=O)NCCOCCOCCN)S(=O)(=O)N	236.183	4.5862455
CCC1(CCC(=O)NC1=O)C2=CC=C(C=C2)N	183.277	4.7631105
C(=NN)(N)N	58.717	5.3081268
C1CCC2(C(C1)CC3=CC=CC=C32)N	180.255	6.2748981
C1=CC(=CC=C1C(=O)NCC(=O)O)N	126.456	4.9176633
C(C(CN)O)C(=O)O	95.173	7.5396189
C1=CC(=CC=C1C(=O)NCCOCCOCCNC(=O)CN)S(=O)(=O)N	274.555	5.2662234
CC1=C(C(=O)N(N1C)C2=CC=CC=C2)N	152.762	4.7465124
C1=NC2=C(N1C3C(C(C(O3)COP(=O)(O)OP(=O)(N)O)O)O)NC(=NC2=O)N	217.627	4.9503153
CN1C2=C(C(=O)N(C1=O)C)NC=N2	107.836	5.1445947
C1=CC(=CC=C1C(=O)NC(CCC(=O)O)C(=O)O)NCC2=CN=C3C(=N2)C(=NC(=N3)N)N	271.559	3.8673573
C1=CSC(=N1)N	48.711	5.6411772
CC1(OC2C(C(OC2O1)C(CO)O)OCCCN(C)C)C	278.214	7.7423334
CN(C)CCC=C1C2=CC=CC=C2CCC3=CC=CC=C31	251.857	5.1669069
CC(C)C1=CC2=C(C=C1)OC3=NC(=C(C=C3C2=O)C(=O)O)N	187.567	4.4667936
CCOC(=O)C1=C(NC(=C(C1C2=CC=CC=C2Cl)C(=O)OC)C)COCCN	289.334	4.1443551
CCC1(C(=O)NC(=O)NC1=O)CCC(C)C	193.18	5.9829348
CCN(CC)CC1=C(C=CC(=C1)NC2=C3C=CC(=CC3=NC=C2)Cl)O	257.101	4.0717044
CCN(CC)CC1=C(C=C(C=C1)NC2=C3C=CC(=CC3=NC=C2)Cl)O	258.028	4.0442223
CCC(C)(C)C1=CC=C(C=C1)CC(C)CN2CC(OC(C2)C)C	346.565	5.2632303
CC1=C(C=C(C=C1)C(CNCCOC2=CC=CC=C2OC)O)S(=O)(=O)N	273.68	5.1391527
C1CN(CCN1)C2=NC3=CC=CC=C3OC4=C2C=C(C=C4)Cl	202.501	4.1770071
CC1(C(N2C(S1)C(C2=O)NC(=O)C(C3=CC=C(C=C3)O)N)C(=O)O)C	233.332	5.3530233
C1C2N(C1=O)C(C(=CCO)O2)C(=O)O	117.363	5.5179159
CC1(C(N2C(S1)C(C2=O)NC(=O)C(C3=CC=CC=C3)N)C(=O)O)C	230.076	5.7404937
C1=CC=C(C=C1)C(C#N)OC2C(C(C(C(O2)COC3C(C(C(C(O3)CO)O)O)O)O)O)O	320.374	5.6893389
C1CCNC(C1)C2=CN=CC=C2	150.055	5.6618568
C1C2=C(C=CC(=C2Cl)Cl)NC3=NC(=O)CN31	109.671	5.1611928
CCCCCC=CCC=CCCCCCCCC(=O)NCCO	360.85	6.6920274
CCCCCC=CCC=CCC=CCCCCCCC(=O)NCCO	382.455	6.9880722
CCCCCC=CCC=CCC=CCC=CCCCC(=O)NCCO	367.932	6.505911
CCCCCC=CCC=CCC=CCC=CCCCCCC(=O)NCCO	405.509	6.6468588
CC(C)(C#N)C1=CC(=CC(=C1)CN2C=NC=N2)C(C)(C)C#N	224.478	6.2444229
CC12CCC3C(C1CCC2=O)CCC4=CC(=O)C=CC34C	256.829	4.2069381
CC12CCC(=O)C=C1CCC3C2CCC4(C3CCC4=O)C	273.773	5.0526249
COC1=CC=C(C=C1)C2=CC(=S)SS2	106.406	3.4564863
CC1C2CC3(C(CC(=C(O3)CC(=O)OC(CC(=O)O2)C(C)O)C)(C)C)OC1C(C)CCC(C4=CC(=CC=C4)O)OC	496.568	5.4705705
COC1=CC=C(C=C1)C2C(=O)C3=CC=CC=C3C2=O	160.193	3.6567519
CN1C2CC(CC1C(C2)O)OC(=O)C(CO)C3=CC=CC=C3	254.402	5.1884028
CC(=O)OC1C(CNC1CC2=CC=C(C=C2)OC)O	211.746	5.7649827
C1CN=C(N1)CN(CC2=CC=CC=C2)C3=CC=CC=C3	218.923	4.892358
C1=CC=C2C(=C1)C=C3C=CC=CC3=C2C(=O)O	139.121	3.4777101
C1C2=C(C(=CC=C2)O)C(=O)C3=C1C=CC=C3O	137.632	4.0929282
COC1=CC(=CC(=C1OC)OC)C2C3C(CC4=CC5=C(C=C24)OCO5)COC3=O	273.397	5.3802333
CC1=CC(=O)N(N1C)C2=CC=CC=C2	141.209	5.0452782
C1CCN(C1)C(=S)SN	103.924	4.9601109
CC12CCC(C(C1CCC3C24CCC(C(C3)C4)(CO)O)(C)CO)O	345.578	8.0198754
CCCCC#CCSC1=CC=CC=C1OC(=O)C	197.57	5.3813217
CC(=O)C1=CC(=C(C=C1)O)OC	117.496	4.7361726
CN1CCC2=CC=CC3=C2C1CC4=C3C(=C(C=C4)O)O	203.397	4.6210743
C1CN=C(N1)NC2=C(C=C(C=C2Cl)N)Cl	128.24	5.1135753
CCN(CC)CCCN(C1CC2=CC=CC=C2C1)C3=CC=CC=C3	315.593	4.9459617
C(C(C(C(COP(=O)(O)O)O)O)O)O	142.146	7.9284498
CCCCCC=CCC=CCC=CCC=CCCCC(=O)N	325.698	6.5965203
CCCCCC=CCC=CCC=CCC=CCCCC(=O)OC(C)C	374.513	6.2754423
CCCCCC=CCC=CCC=CCC=CCCCC(=O)C(F)(F)F	320.326	4.9777974
CC1=C(C(C(=C(N1)C)C(=O)OCC(=O)C)C2=CC=CC=C2[N+](=O)[O-])C(=O)OC	252.863	3.6537588
C(CCN=C(N)N)CN=C(N)N	164.074	7.3102386
CN1CCC=C(C1)C(=O)OCC#C	143.595	4.595769
CN1CCC=C(C1)C(=O)OC	136.791	4.6749501
C1C(C(C(C1N2C=NC3=C2N=CN=C3N)O)O)CO	184.458	5.403906
COC1=CC=CC2=C3C(=C(C=C21)[N+](=O)[O-])C(=CC4=C3OCO4)C(=O)O	175.175	3.5574354
CC1CCCC2=CCC(CC12C)C(=C)C	234.866	6.6822318
C1=CC=C2C(=C1)C(=O)C3=C(C=CC(=C3O2)CN4C=CN=C4)[N+](=O)[O-]	172.878	3.7193349
CC(C)(C)NCC(CSC1=NC(=CS1)C2=CC=C(S2)C(=O)N)O	235.756	3.9919791
CC1CCC2C(C(=O)OC3C24C1CCC(O3)(OO4)C)C	238.128	7.0030377
COC(=O)C(CC1=CC=CC=C1)NC(=O)C(CC(=O)O)N	212.791	6.2362599
C1=NC2=C(C(=N1)N)N=CN2C3C(C(C(O3)COP(=O)(O)OC(=O)C(CC(=O)O)N)O)O	255.513	5.1171126
CC(=O)OC1=CC=CC=C1C(=O)O	106.205	5.5464864
CC1(C(N2C(S1)C(C2=O)NC(=O)C(C3=CC=C(C=C3)O)NC(=O)C(CC(=O)NC)N)C(=O)O)C	326.377	5.6120625
CC1=C(C(CC(C1=O)O)(C)C)C=CC(=CC=CC(=CC=CC=C(C)C=CC=C(C)C=CC2=C(C(=O)C(CC2(C)C)O)C)C)C	551.293	2.2072752
COC1=CC=C(C=C1)CCN2CCC(CC2)NC3=NC4=CC=CC=C4N3CC5=CC=C(C=C5)F	362.546	4.4931873
CC(C1CCC(C(O1)OC2C(C(C(C(C2O)N(C)C(=O)CN)OC)O)N)N)N	367.655	6.6868575
CC(C)NCC(COC1=CC=C(C=C1)CC(=O)N)O	234.557	5.6047158
CC(C)C1=C(C(=C(N1CCC(CC(CC(=O)O)O)O)C2=CC=C(C=C2)F)C3=CC=CC=C3)C(=O)NC4=CC=CC=C4	417.328	4.7818854
CC(C)(C)C1=C(C(=O)NO1)CC(C(=O)O)N	177.25	5.5141065
CCNC1=NC(=NC(=N1)Cl)NC(C)C	154.358	6.0027981
C1=CC(=C(C=C1C(=C2C=CC(=O)C(=C2)C(=O)ON)C3=CC(=C(C=C3)O)C(=O)ON)C(=O)ON)O	254.816	3.052962
C1=CC(=C(C=C1C(=C2C=CC(=O)C(=C2)C(=O)O)C3=CC(=C(C=C3)O)C(=O)O)C(=O)O)O	220.515	3.1011237
CCC1C2(C(C(O1)(C(C(O2)C=CC=CC=CC3=C(C(=CC(=O)O3)OC)C)O)C)OC(=O)C)C	359.969	3.2875122
CN1C(=O)COC2=C1C=C(C=C2C(=O)NC3CN4CCC3CC4)Cl	240.372	4.348158
CN1C=NC(=C1SC2=NC=NC3=C2NC=N3)[N+](=O)[O-]	121.888	4.3065267
C(CCCC(=O)O)CCCC(=O)O	165.914	7.4911851
CN1CCCC(CC1)N2C(=O)C3=CC=CC=C3C(=N2)CC4=CC=C(C=C4)Cl	281.192	4.2270735
CC1(C(N2C(S1)C(C2=O)NC(=O)C(C3=CC=CC=C3)NC(=O)N4CCNC4=O)C(=O)O)C	290.889	6.0904143
C1=CC=C(C=C1)N=NC2=CC=CC=C2	126.791	3.9492594
CCN1CCC2=C(CC1)OC(=N2)N	160.58	6.1723164
C1=CC=C(C(=C1)C(=O)OC2=CC=CC(=C2)CO[N+](=O)[O-])O	159.069	4.9383429
CC(C)C(CNC(CC1=CC=CC=C1)C(=O)NC(CCSC)C(=O)O)NCC(CS)N	395.11	5.4632238
C1=CC2=C(C=C1C(=N)N)NC(=N2)C(=O)C3=NC4=C(N3)C=C(C=C4)C(=N)N	205.49	3.4358067
CCOC(=O)OC(C)OC(=O)C1C(SC2N1C(=O)C2NC(=O)C(C3=CC=CC=C3)N)(C)C	319.669	5.5859409
C1=CC(=CC=C1C(CC(=O)O)CN)Cl	140.204	5.8789926
C1=CC=C(C=C1)COC(=O)O	99.824	6.4808778
CC(C)(C1=CC=C(C=C1)OCC2CO2)C3=CC=C(C=C3)OCC4CO4	271.937	5.5475748
CCCCNCC(C1=CC=C(C=C1)O)O	197.034	5.6558706
CCC1(C(=O)NC(=O)NC1=O)CC	137.072	5.9815743
COC(=O)C1=CC=C(O1)C=CC2=CC=C(O2)[N+](=O)[O-]	136.202	3.137313
CC(C)CC(C(CSC1=CC=CS1)C(=O)NO)C(=O)NC(CC2=CC=CC=C2)C(=O)NC	347.555	5.4888012
CN1C=C2CCNC3=C(C(=O)C(=O)C1=C23)Cl	125.644	3.1533669
CC1=C(C(C(=C(N1)C)[N+](=O)[O-])C2=CC=CC=C2C(F)(F)F)C(=O)OC	202.738	3.9748368
CCCCC(CN(C=O)O)C(=O)NC(C(=O)N(C)C)C(C)(C)C	315.495	6.8577363
B(CCSCC(C(=O)O)N)(O)O	128.868	5.8411707
CC1CC2C3CCC4=CC(=O)C=CC4(C3(C(CC2(C1(C(=O)CO)O)C)O)Cl)C	319.52	4.7905926
CC(C)NCC(COC1=CC=CC2=C1OC(=C2)C(=O)C)O	234.155	4.1851701
CCC1(CC(=O)NC(=O)C1)C	136.553	6.2898636
CCOC(=O)C(CCC1=CC=CC=C1)NC2CCC3=CC=CC=C3N(C2=O)CC(=O)O	327.487	5.4082596
CN(C)CCCOC1(CCCCCC1)CC2=CC=CC=C2	311.022	5.6863458
C1=CC=C(C=C1)CN2C3=CC=CC=C3C(=N2)OCC(=O)O	184.224	4.7832459
CC1(OC2=C(O1)C(=CC=C2)OC(=O)NC)C	154.832	5.68689
C1CC(CCC1CN=C(N)N)C(=O)OC2=CC=CC=C2C(=O)OCC3=CC=CC=C3	316.506	4.827054
COC1=CC=CC=C1CNCCCCCCNCCSSCCNCCCCCCNCC2=CC=CC=C2OC	552.19	4.9982049
CC(CC1=CC(=CC=C1)C(F)(F)F)NCCOC(=O)C2=CC=CC=C2	241.102	5.0259591
CCCCN(CC)C1=C(C=C(C=C1[N+](=O)[O-])C(F)(F)F)[N+](=O)[O-]	200.841	3.578115
CC1=NC=C(C(=N1)N)CN(C=O)C(=C(CCOP(=O)(O)O)SC(=O)C2=CC=CC=C2)C	281.367	4.1881632
CCCCCCCCCCCCCC(=O)OC1CCC(C(=O)N(C1)C)NC(=O)C(C(C(C(C=CC(C)C)O)O)O)OC	589.297	6.5157066
CC(C)C=CC(C(C(C(C(=O)NC1CCC(CNC1=O)O)OC)O)O)O	319.518	6.2332668
CC(C)C=CC(C(C(C(C(=O)NC1CCC(CN(C1=O)C)O)OC)O)O)O	338.905	6.6125742
COC1=C(C(=CC=C1)OC)OCCNCC2CSC3=CC=CC=C3O2	263.982	5.4830871
CC(COC1=CC=CC=C1CC2=CC=CC=C2)N3CCCCC3	288.668	5.1731652
C1=CC(=C(C(=C1CNNC(=O)C(CO)N)O)O)O	178.341	6.0501435
C1=CC=C(C=C1)C(=O)NC(CC2=CC=C(C=C2)O)C(=O)NC3=CC=C(C=C3)C(=O)O	262.945	4.3171386
C1=CC=C(C=C1)C(=O)N	85.057	5.7361401
C1=CC=C(C=C1)C(=N)N	92.958	5.5522005
CCC1=C(C2=CC=CC=C2O1)C(=O)C3=CC(=C(C(=C3)Br)O)Br	168.832	4.3190433
C1(=C(C(=C(C(=C1C(=O)O)C(=O)O)C(=O)O)C(=O)O)C(=O)O)C(=O)O	131.464	5.2757469
C1=CC=C2C3=C4C(=CC2=C1)C=CC5=C4C(=CC=C5)C=C3	167.727	3.3620676
CCOC(=O)C1=CC=C(C=C1)N	126.006	5.0275917
CC(C(=O)C)NC(=O)C(CCCNC(N)N)NC(=O)OCC1=CC=CC=C1	318.155	4.9750764
CC(C(=O)C)NC(=O)C(CC1=CC=C(C=C1)O)NC(=O)OCC2=CC=CC=C2	283.68	5.1633696
CN1C2CCC1C(C(C2)OC(=O)C3=CC=CC=C3)C(=O)O	221.124	4.6395771
CC(CC1=CC=CC=C1)N(C)CC2=CC=CC=C2	224.618	5.556282
CCN(CC)C(=O)C1CN2CCC3=CC(=C(C=C3C2CC1OC(=O)C)OC)OC	348.54	5.5938318
CN1C2CCC1CC(C2)OC(C3=CC=CC=C3)C4=CC=CC=C4	274.393	5.2961544
C1=CC=C(C=C1)COC(=O)C2=CC=CC=C2	149.85	5.529072
C1=CC=C(C=C1)CN=C=S	87.471	5.7900159
CCCCOC(=O)C1=CC=CC=C1C(=O)OCC2=CC=CC=C2	235.23	5.3881242
CC1(C(N2C(S1)C(C2=O)NC(=O)CC3=CC=CC=C3)C(=O)O)C	217.63	5.6672988
C1CN(CCC1OC(C2=CC=C(C=C2)Cl)C3=CC=CC=N3)CCCC(=O)O	287.347	4.3892451
CC(C)COCC(CN(CC1=CC=CC=C1)C2=CC=CC=C2)N3CCCC3	356.392	5.0142588
CC#CCC(C)C(C=CC1C(CC2C1C3=C(O2)C(=CC=C3)CCCC(=O)O)O)O	331.96	5.629749
C1=CC(=CC=C1C(=N)N)NN=NC2=CC=C(C=C2)C(=N)N	192.101	3.7247769
COC1=C2C=CC(=O)OC2=CC3=C1C=CO3	118.644	4.3438044
COC1=C(C=C2C(=C1O)C3C(C(C(C(O3)CO)O)O)OC2=O)O	204.279	4.9119492
COC1=CC2=C(C=C1)N(C(=O)C(O2)O)O	121.183	4.9573899
B(C1=CC2=CC=CC=C2S1)(O)O	93.476	4.865148
C(C(C(=O)O)N)NC(=O)C(=O)O	103.077	5.2980591
C1=CC=C(C=C1)C2=CC(=O)C3=C(O2)C=CC4=CC=CC=C43	170.008	4.2755073
COC1=CC(=CC(=C1OC)OC)C2C3C(CC4=C(C5=C(C=C24)OCO5)O)COC3=O	276.775	5.5151949
C1COC1=O	46.018	7.7777064
CNCCC1=CC=CC=N1	126.366	5.3021406
CC1CC2C3CCC4=CC(=O)C=CC4(C3(C(CC2(C1(C(=O)COP(=O)(O)O)O)C)O)F)C	339.826	3.8858601
CNC(=NC)NCC1=CC=CC=C1	160.312	5.4575097
CC(C)NCC(COC1=CC=C(C=C1)CCOCC2CC2)O	298.209	5.8417149
CC1=CC(=CC=C1)OCC(CNCCC2=CC(=C(C=C2)OC)OC)O	294.551	5.6183208
CC(C)(C)C1=CC(=C(C=C1O)C(C)(C)C)O	221.417	5.3859474
CN1CCC2=CC3=C(C=C2C1C4C5=C(C6=C(C=C5)OCO6)C(=O)O4)OCO3	228.906	4.0806837
CNCCCCOC1=CC=CC=C1CC2=CC=CC=C2	247.619	5.7859344
C1=CC=C(C=C1)C2=CC=C(C=C2)C(C3=CC=CC=C3)N4C=CN=C4	227.068	5.0226939
CC(C(C1=CN=C2C(=N1)C(=O)N=C(N2)N)O)O	145.166	4.3666608
C1CCN(CC1)CCC(C2CC3CC2C=C3)(C4=CC=CC=C4)O	304.299	5.3024127
COCCNCCOC	143.709	8.339865
C1=CC2=C(C=C1C(=N)N)NC(=N2)C(C3=NC4=C(N3)C=C(C=C4)C(=N)N)(O)O	223.605	4.8646038
C1=CC2=C(C=C1C(=N)N)NC(=N2)CC3=NC4=C(N3)C=C(C=C4)C(=N)N	216.986	4.6303257
C1=CC(=C(C=C1C=C(C#N)C(=O)NCCCNC(=O)C(=CC2=CC(=C(C=C2)O)O)C#N)O)O	273.666	3.7634151
C1=CC=C(C=C1)CNC(=O)C(=CC2=CC(=C(C=C2)O)O)C#N	186.548	3.8349774
CC(=O)OC1=CC=C(C=C1)C(C2=CC=C(C=C2)OC(=O)C)C3=CC=CC=N3	242.972	5.4961479
CC1=NC=C(C(=N1)N)CN(C=O)C(=C(CCOC(=O)C(C)C)S)C	264.015	5.5658055
CN(C)CCCN1C=C(C2=CC=CC=C21)C3=C(C(=O)NC3=O)C4=CNC5=CC=CC=C54	298.605	2.8608594
CN1CCCC1CCN2C=C(C3=CC=CC=C32)C4=C(C(=O)NC4=O)C5=CNC6=CC=CC=C65	322.126	2.9569107
C1=CC=C2C(=C1)C(=CN2)C3=C(C(=O)NC3=O)C4=CN(C5=CC=CC=C54)CCCN	261.65	2.8799064
C1=CC=C2C(=C1)C(=CN2)C3=C(C(=O)NC3=O)C4=CNC5=CC=CC=C54	193.447	2.9046675
CN1C(=O)C(=C(C1=O)C2=CNC3=CC=CC=C32)C4=CNC5=CC=CC=C54	211.663	2.9253471
C1CCNC(C1)CCN2C=C(C3=CC=CC=C32)C4=C(C(=O)NC4=O)C5=CNC6=CC=CC=C65	322.178	2.8477986
C1CN(CCN1)CCCN2C=C(C3=CC=CC=C32)C4=C(C(=O)NC4=O)C5=CNC6=CC=CC=C65	332.879	2.8741923
CN1C=C(C2=CC=CC=C21)C3=C(C(=O)NC3=O)C4=CN(C5=CC=CC=C54)CCCN	280.448	2.9378637
CN1C=C(C2=CC=CC=C21)C3=C(C(=O)NC3=O)C4=C5CC(CCN5C6=CC=CC=C64)CN	303.884	2.900586
CC(C)NCC(COC1=CC=C(C=C1)COCCOC(C)C)O	316.255	5.7894717
C1=C(C=C(C(=C1Cl)O)SC2=CC(=CC(=C2O)Cl)Cl)Cl	106.961	4.7242002
C1CN(C2=NC3=C(C=C(C=C3)Cl)C(=O)C21O)C4=CC=CC=C4	179.295	3.4545816
CC=C(C)C=C1CN=C2C(C1=O)(CCN2C3=CC=CC=C3)O	231.67	3.5922642
CC1=CC=CC(=C1)C23C4=CC=CC=C4C(=O)N2CCS3	186.433	4.7320911
COC(=O)C1CSC2(N1C(=O)C3=CC=CC=C32)C4=CC=CC=C4	197.602	4.7329074
CC1=C(C2=C(N1C(=O)C3=CC=C(C=C3)Cl)C=CC(=C2)OC)CC(=O)N4CCOCC4	284.965	3.8162025
CC1(CCC(C2=C1C=CC(=C2)C(C(=O)NC3=C(C=C(C=C3)C(=O)O)F)O)(C)C)C	302.48	4.7538591
COC1=CC=CC=C1N2CCN(CC2)CCN3C(=O)CC4(CCCC4)CC3=O	338.262	4.4208087
CC(C1=CC=C(C=C1)C(C)N=O)N=O	138.749	3.5729451
COC(=O)CN(C1=CC=C(C=C1)N(CC(=O)OC)N=O)N=O	183.531	4.541349
CC(C)N1C=NC2=C1N=C(N=C2NCC3=CC=CC=C3)NCCCO	275.234	4.9410639
CC(CC=CCCC=CC=CCC(C(=CC=C(C)C(=O)O)C)OC)C=CC(=CC(=O)O)CC(=O)O	412.326	4.0417734
CC1=CC2=C(C=CC=C2N1)CCC(CNC(C)(C)C)OC(=O)C3=CC=CC=C3	329.994	4.0259916
C1=CC(=CC(=C1)Br)NC2=NC=NC3=CC(=C(C=C32)N)N	164.979	4.2371412
CN1C=NC2=C1C=C3C(=C2)C(=NC=N3)NC4=CC(=CC=C4)Br	172.934	4.0017747
C1=CC(=CC(=C1)Br)NC2=NC=NC3=CC4=C(C=C32)NC=N4	153.997	4.021638
CC1(N=C(N=C(N1OCCCOC2=CC=C(C=C2)Br)N)N)C	228.933	4.8675969
CC1CCCC=CC2CC(CC2C(C=CC(=O)O1)O)O	253.756	5.148132
C1CN=C(N1)NC2=C(C3=NC=CN=C3C=C2)Br	138.187	3.8825949
CC(CC1=CC=C(C=C1)OCC(=O)O)NCC(C2=CC(=CC=C2)Cl)O	256.714	5.6852574
CN1CCC(CC1)C2=CNC3=C2C=C(C=C3)O	199.087	5.0469108
COC1=C(C(=CC(=C1)CC2=CN=C(N=C2N)N)OCCCC(CCC(=O)O)C(=O)O)Br	300.712	5.3622747
C1C(=O)NC2=C(C=C(C=C2)Br)C(=N1)C3=CC=CC=N3	145.29	4.4589027
CN(CC1=CC(=CC(=C1N)Br)Br)C2CCCCC2	214.649	5.0967051
CC(C)CC1C(=O)N2CCCC2C3(N1C(=O)C(O3)(C(C)C)NC(=O)C4CN(C5CC6=C(NC7=CC=CC(=C67)C5=C4)Br)C)O	461.177	4.5408048
CN(C)CCOC(C1=CC=CC=C1)C2=CC=C(C=C2)Br	222.823	5.4803661
C1CC(=CBr)OC(=O)C1C2=CC=CC3=CC=CC=C32	167.062	4.748145
CC(C)C(C(=O)NC(=O)N)Br	119.739	5.8389939
C1CN(CCC1(C2=CC=C(C=C2)Br)O)CCCC(=O)C3=CC=C(C=C3)F	267.741	4.2942822
CC1=C(C(=O)C(=C(C1=O)C)C(CCCCCC(=O)O)C2=CC=CC=C2)C	291.172	3.3160827
C(C(CO)([N+](=O)[O-])Br)O	72.315	4.2172779
CC1=NN=C2N1C3=C(C=C(S3)Br)C(=NC2)C4=CC=CC=C4Cl	152.909	4.5772662
CCC12CCCN3C1C4=C(CC3)C5=C(N4C(C2)(C(=O)OC)O)C=C(C=C5)Br	288.535	4.9462338
C1=CC2=C(C(=C(C=C2Br)Br)O)N=C1	82.44	4.0540179
CC(C)OC1=CC=CC=C1OC2=NC=C(C=C2)NC=C(C(=O)OC)NC(=O)C3=CC=CC=C3	311.201	4.3443486
CC1=C(SN=N1)C(=O)NC2=CC=C(C=C2)N3C(=CC(=N3)C(F)(F)F)C(F)(F)F	165.675	3.9778299
C1CN=C(N1)C2=NC3=CC=CC=C3C=C2	139.521	4.0646298
CC(=CCCC1(C(=O)C2=CC=CC=C2NC1=O)C(C)(C)C=C)C	271.948	4.4014896
CC(C)(C(=O)NC(CS)C(=O)O)S	136.801	6.4740753
CCCC(=O)NC1=NC=NC2=C1N=CN2C3C(C4C(O3)COP(=O)(O4)O)OC(=O)CCC	296.163	5.2395576
CCCCC1C(=O)NC(=O)N(C1=O)C2CCCCC2	236.342	5.8653876
CCCC1OC2CC3C4CCC5=CC(=O)C=CC5(C4C(CC3(C2(O1)C(=O)CO)C)O)C	370.64	4.8224283
CC(=CC(=NNC1=NN=CC2=CC=CC=C21)C)C	185.991	4.114152
CC12CCC(CC1CCC3C2CCC4(C3(CCC4C5=COC(=O)C=C5)O)C)O	360.796	4.6191696
CC(C)(C)NCC(COC1=CC=CC=C1OCC2CCCO2)O	300.686	5.7595407
CCCCOC1=CC=C(C=C1)CC(=O)NO	185.207	5.7334191
COC1=CC(=C(C(=C1)OC)C(=O)CCCN2CCCC2)OC	268.434	4.9892256
CCCCN=C(N)N=C(N)N	152.257	5.9717787
CCCC(=O)N1CCCN(CC1)C2=NC3=CC(=C(C=C3C(=N2)N)OC)OC	304.921	4.0858536
CC(C)(C)NCC(COC1=CC=CC=C1C#N)O	214.837	4.7794365
CCCCN1CCCCC1C(=O)NC2=C(C=CC=C2C)C	288.357	5.7481125
CC1=CC(=C(C=C1)Cl)OCC(CNC(C)(C)C)O	228.473	5.6150556
C1CCC2(C1)CC(=O)N(C(=O)C2)CCCCN3CCN(CC3)C4=NC=CC=N4	339.741	4.5538656
CS(=O)(=O)OCCCCOS(=O)(=O)C	148.914	8.9825652
CCC(C)C1(C(=O)NC(=O)NC1=O)CC	174.526	5.8874277
CCCCN(CCCC)CCCOC(=O)C1=CC=C(C=C1)N	306.528	4.8860997
CC(C)CC1(C(=O)NC(=O)NC1=O)CC=C	177.885	5.9984445
CCCCOC(=O)C1=CC=C(C=C1)N	163.726	5.0303127
C1=CC(=C(C=C1C=CC(=O)C2=C(C=C(C=C2)O)O)O)O	163.007	3.749538
CC(C)(C)C1=CC=C(C=C1)CN(C)CC2=CC=CC3=CC=CC=C32	292.846	4.7065137
CCCCC(CC)CNC(=O)CC(C)OC(=O)CCC(=O)O	297.11	7.2011265
C1CCC2(C3CC4=C(C2(C1)CCN3CC5CCC5)C=C(C=C4)O)O	308.405	5.352207
CC(=CCC1=C(C=CC(=C1)CC2(C(C(C(=O)O2)O)C3=CC=C(C=C3)O)C(=O)OC)O)C	309.209	5.344044
CC(C=CC1=CC(=CC=C1)OC2=CC=C(C=C2)F)N(C(=O)N)O	210.777	4.8738552
CCN(CC)C(=O)C1=CC=C(C=C1)C(C2=CC(=CC=C2)O)N3CC(N(CC3C)CC=C)C	396.979	4.1707488
CCCCCCCCCCCCCC=CC(C(CO)NC(=O)C)O	379.44	6.8016837
CCCCCCCCCCCCCCCC(C(CO)NC(=O)C)O	395.775	7.0041261
C1=CC=C(C=C1)CC2=NC(=CN3C2=NC(C3=O)(CC4=CC=C(C=C4)O)OO)C5=CC=C(C=C5)O	285.025	3.0945933
CCCCCCCCCCCCCC=CC(C(CO)NC(=O)CCCCCCC)O	491.62	6.8144724
CCCCCCCCCCCCCC=CC(C(CO)NCCCCCCCC)O	502.63	6.2387088
CCCCCCCCCCCCCCCC(C(CO)NC(=O)CCCCCCC)O	508.794	6.9673926
C[As](=O)(C)O	62.642	7.6718595
CCN(CC(C)O)C1=NN=C(C=C1)NNC(=O)OCC	230.547	4.3089756
CC(=O)OCC1(CC23CCC4C5=C(CCC4(C2CCC1C3)C)OC=C5)O	323.146	5.5647171
C1=CC(=C(C=C1C=CC(=O)O)O)O	106.046	4.2485694
CN1C=NC2=C1C(=O)N(C(=O)N2C)C	127.19	5.1421458
CC(C)C(CCCN(C)CCC1=CC(=C(C=C1)OC)OC)(C#N)C2=CC(=C(C=C2)OC)OC	407.598	5.4411837
C1=CC=C(C(=C1)C2=C3C=C(C(=O)C=C3OC4=CC(=C(C=C42)CN(CC(=O)O)CC(=O)O)O)CN(CC(=O)O)CC(=O)O)C(=O)O	363.49	3.1359525
CC(C=CC(C1CC1)O)C2CCC3C2(CCCC3=CC=C4CC(CC(C4=C)O)O)C	411.273	4.508697
CC(C=CC(C1CC1)O)C2CCC3C2(CCCC3=CC=C4CC(CC(C4=C)(C)O)O)C	429.663	4.5410769
CC(CCCC(C)(C)O)C1CCC2C1(CCCC2=CC=C3CC(CC(C3=C)O)O)C	440.43	4.5144111
C(C(CO)OP(=O)(O)O)O	97.9	8.3512932
CC(C)(CO)C(C(=O)NCCCC(=O)O)O	199.594	5.8079745
CCCCC(C=O)NC(=O)C(CC(C)C)NC(=O)OCC1=CC=CC=C1	321.434	5.7826692
COC1=CC(=C(C=C1)C(=O)C=CC2=CC(=C(C=C2)O)O)O	181.85	3.7808295
CN(C)C(=O)COC(=O)CC1=CC=C(C=C1)OC(=O)C2=CC=C(C=C2)N=C(N)N	272.632	4.6602567
CC1(C2CCC1(C(=O)C2)C)C	158.724	6.0044307
CCC1(C2=C(COC1=O)C(=O)N3CC4=CC5=CC=CC=C5N=C4C3=C2)O	218.57	3.6640986
CCOC1=NC2=CC=CC(=C2N1CC3=CC=C(C=C3)C4=CC=CC=C4C5=NNN=N5)C(=O)O	276.736	4.669236
CCCCCC1=CC(=C(C(=C1)O)C2CC(=CCC2C(=C)C)C)O	309.363	5.8294704
CCCCCC1=CC2=C(C(=C1)O)C3=C(C=CC(=C3)C)C(O2)(C)C	279.62	4.7870553
CC1(C2CCC(C1(C)C(=O)O)O2)C(=O)O	159.098	7.164393
CC12C3CCC(C1(C(=O)OC2=O)C)O3	138.787	6.2678235
CC(CSN=O)C(=O)N1CCCC1C(=O)O	160.584	3.9908907
CC(C)C=CCCCCC(=O)NCC1=CC(=C(C=C1)O)OC	283.213	5.673285
CC(CS)C(=O)N1CCCC1C(=O)O	160.386	6.3135363
CCCCCC(C=CC1C(CC2C1CC(=CCCCC(=O)O)C2)O)O	346.086	6.4131249
COC(=O)N=NC=C1C=[N+](C2=CC=CC=C2N1O)[O-]	143.195	2.8834437
C1=CC=C2C(=C1)C=CC3=CC=CC=C3N2C(=O)N	158.186	4.4341416
C1=CC=C2C(=C1)C3C(O3)C4=CC=CC=C4N2C(=O)N	161.218	5.398464
C1C(C(C(CC1(C(=O)O)O)O)O)CP(=O)(O)O	169.882	6.9673926
CC1(C(N2C(S1)C(C2=O)NC(=O)C(C3=CC=CC=C3)C(=O)O)C(=O)O)C	229.607	5.5951923
CC1(C2CCC3(C(C2(CCC1OC(=O)CCC(=O)O)C)C(=O)C=C4C3(CCC5(C4CC(CC5)(C)C(=O)O)C)C)C)C	529.397	4.8909975
CCN(CC)CCOCCOC(=O)C1(CCCC1)C2=CC=CC=C2	321.284	5.2711212
CC(CC1=CC(=C(C=C1)O)O)(C(=O)O)NN	163.058	5.6999508
CN(C)CCOC(C1=CC=C(C=C1)Cl)C2=CC=CC=N2	215.386	4.9500432
CC1(CC2=C(O1)C(=CC=C2)OC(=O)NC)C	170.427	5.6893389
C1CC(C1)(C(=O)O)C(=O)O	94.818	6.42156
CC1=C(C(=O)C(=C(C1=O)N2CC2)C(COC(=O)N)OC)N3CC3	225.721	3.0698322
CC1(C([N+](=C(N1O)C2=CC=C(C=C2)C(=O)O)[O-])(C)C)C	206.927	3.5362116
C(CC(=O)O)CNCCC(=O)O	140.427	6.6626406
C1=C(NC=N1)CCNC(=O)CCN	152.662	6.5089041
CCCC(C)(COC(=O)N)COC(=O)NC(C)C	244.967	8.1017775
CCCCCCNC(=O)N1C=C(C(=O)NC1=O)F	185.691	5.3834985
C(CCl)NC(=O)N(CCCl)N=O	107.416	4.8833787
CC(C)C1=C(C(=C2C(=C1)C3CC4C2(CCCC4(C)C)C(=O)O3)O)O	284.565	5.553561
C1CCN(CC1)C2(CCN(CC2)CCCN3C4=CC=CC=C4CCC5=CC=CC=C53)C(=O)N	411.809	5.0901747
CC(C1=CC2=C(C=C1)C3=C(N2)C=CC(=C3)Cl)C(=O)O	159.784	4.5666543
CC(C)(C)NCC(COC1=CC=CC2=C1CCC(=O)N2)O	256.913	5.5576425
COC1=CC=CC=C1OCCNCC(COC2=CC=CC3=C2C4=CC=CC=C4N3)O	308.858	4.7881437
CC1CCC23C(C1(C)CC=C(C)C=C)CC(C=C2C(OC3OC(=O)C)OC(=O)C)OC(=O)C4=CC(=C(C=C4)O)OC	452.299	4.7748108
CC1CC(C23C(C1(C)CC=C(C)C=C)CC(C=C2C(OC3OC(=O)C)OC(=O)C)O)OC(=O)C4=CC=C(C=C4)O	432.55	4.8632433
CC1CC(C23C(C1(C)CC=C(C)C=C)CC(C=C2C(OC3OC(=O)C)OC(=O)C)OC(=O)C4=CC=C(C=C4)O)O	433.286	4.5691032
C1CN2CC(C(C(C2C1O)O)O)O	159.109	7.610637
CNC1=CC(=O)C2=C(C1=O)C=NC=C2	111.815	3.1901004
CNC1=C(C(=O)C2=C(C1=O)C=NC=C2)Br	106.547	3.0211263
CNC1=C(C(=O)C2=C(C1=O)C=NC=C2)Cl	106.718	3.0532341
C1=CN=CC2=C1C(=O)C=C(C2=O)NCCO	134.348	3.3318645
CN=C1C=C(C2=C(C1=O)C=NC=C2)N	119.208	3.4415208
CN=C1C=C(C2=C(C1=O)C=NC=C2)NCCO	160.586	3.4129503
C1=CC(=CC(=C1)C(=O)NO)C=CC(=O)NO	132.543	4.2308829
C1=CC(=CC(=C1)Cl)NN=C(C#N)C#N	87.17	3.8398752
C1CC2=CC(=CC3=C2N(C1)CCC3)C=C(C#N)C(=O)O	195.953	3.3824751
CC1(CCC(C2=C1C=CC(=C2)C(=O)C3=CC4=C(C=C3)C=C(C=C4)C(=O)O)(C)C)C	304.329	4.263807
C#CCOC(=O)C1CNC=NC1	118.008	6.135855
C1=CC=C2C(=C1)C(=CC3=C(NC4=CC=CC=C43)Cl)C(=O)N2	161.042	3.5152599
C1=CC(=CC=C1NC2=NC=NC(=C2)N)S(=O)(=O)N	147.099	4.8743994
C1C(=C(N2C(S1)C(C2=O)NC(=O)C(C3=CC=CC=C3)N)C(=O)O)Cl	191.52	5.0199729
CC1=C(N2C(C(C2=O)NC(=O)C(C3=CC=C(C=C3)O)N)SC1)C(=O)O	218.585	4.3405392
CC(=O)OCC1=C(N2C(C(C2=O)NC(=O)CC3=CC=CS3)SC1)C(=O)O	212.029	4.9320846
CN1C(=NN=N1)SCC2=C(N3C(C(C3=O)NC(=O)C(C4=CC=CC=C4)O)SC2)C(=O)O	247.214	4.6123671
CN1C(=NN=N1)SCC2=C(N3C(C(C3=O)NC(=O)C(C4=CC=CC=C4)OC=O)SC2)C(=O)O	254.57	4.6197138
CC(=O)OCC1=C(N2C(C(C2=O)NC(=O)CSC3=CC=NC=C3)SC1)C(=O)O	227.678	4.884195
CC1=NN=C(S1)SCC2=C(N3C(C(C3=O)NC(=O)CN4C=NN=N4)SC2)C(=O)O	207.174	4.6931808
CCN1CCN(C(=O)C1=O)C(=O)NC(C(C)O)C(=O)NC2(C3N(C2=O)C(=C(CS3)CSC4=NN=NN4C)C(=O)O)OC	371.224	4.1925168
CC1=C(SC=N1)C=CC2=C(N3C(C(C3=O)NC(=O)C(=NOC)C4=COC(=N4)N)SC2)OC(=O)COC(=O)C(C)(C)C	357.812	3.6202905
C[N+]1(CCCC1)CC2=C(N3C(C(C3=O)NC(=O)C(=NOC)C4=CSC(=N4)N)SC2)C(=O)[O-]	296.653	3.7119882
CN1C(=NN=N1)SCC2=C(N3C(C(C3=O)NC(=O)C(=NOC)C4=CSC(=N4)N)SC2)C(=O)O	243.873	3.8711667
CN1C(=NN=N1)SCC2=C(N3C(C(C3=O)(NC(=O)CSCC#N)OC)SC2)C(=O)O	232.159	4.6469238
CCN1CCN(C(=O)C1=O)C(=O)NC(C2=CC=C(C=C2)O)C(=O)NC3C4N(C3=O)C(=C(CS4)CSC5=NN=NN5C)C(=O)O	363.594	4.6265163
CC(=O)OCC1=C(N2C(C(C2=O)NC(=O)C(=NOC)C3=CSC(=N3)N)SC1)C(=O)O	234.423	4.4341416
CN1C(=NN=N1)SCC2=C(N3C(C(C3=O)NC(=O)C4SC(=C(C(=O)N)C(=O)O)S4)SC2)C(=O)O	231.778	4.3876125
COC1(C2N(C1=O)C(=C(CS2)COC(=O)N)C(=O)O)NC(=O)CC3=CC=CS3	227.088	4.7244723
CON=C(C1=NSC(=N1)N)C(=O)NC2C3N(C2=O)C(=C(CS3)CN4C=C[N+]5=C4C=CC=N5)C(=O)[O-]	254.682	2.3697189
CC1=CC(=O)C(=CN1)C(=O)NC(C2=CC=C(C=C2)O)C(=O)NC3C4N(C3=O)C(=C(CS4)CSC5=NN=NN5C)C(=O)O	334.384	3.6132159
CC=CC1=C(N2C(C(C2=O)NC(=O)C(C3=CC=C(C=C3)O)N)SC1)C(=O)O	241.128	3.9081723
COC1=C(N2C(C(C2=O)NC(=O)C(C3=CCC=CC3)N)SC1)C(=O)O	233.454	4.7239281
CC1=NN(N=N1)CC2=C(N3C(C(C3=O)NC(=O)C(=NOC)C4=CSC(=N4)N)SC2)C(=O)OCOC(=O)C(C)(C)C	346.875	3.4624725
C1C(=C(N2C(S1)C(C2=O)NC(=O)CN3C=NN=N3)C(=O)O)CSC4=NN=CS4	188.484	4.4801265
C1C=C(N2C(S1)C(C2=O)NC(=O)C(=CCC(=O)O)C3=CSC(=N3)N)C(=O)O	201.618	4.495092
CON=C(C1=CSC(=N1)N)C(=O)NC2C3N(C2=O)C(=CCS3)C(=O)O	185.796	4.0344267
CON=C(C1=CC=CO1)C(=O)NC2C3N(C2=O)C(=C(CS3)COC(=O)N)C(=O)O	225.149	4.1500692
CC12CCC(CC1C3(CCC4(C(=CC=C5C4=CC(=O)C(=C5)O)C3(CC2)C)C)C)(C)C(=O)O	390.977	2.8758249
CC1=CC=C(C=C1)C2=CC(=NN2C3=CC=C(C=C3)S(=O)(=O)N)C(F)(F)F	196.622	4.9029699
CCN(CC)C(=O)NC1=CC(=C(C=C1)OCC(CNC(C)(C)C)O)C(=O)C	346.392	4.54407
CC1=C(N2C(C(C2=O)NC(=O)C(C3=CC=CC=C3)N)SC1)C(=O)O	215.138	4.9862325
CC1=C(NC(SC1)C(C=O)NC(=O)CC2=CC=CS2)C(=O)O	197.032	4.7231118
CC(=O)OCC1=C(N2C(C(C2=O)NC(=O)CCCC(C(=O)O)N)SC1)C(=O)O	259.251	4.7274654
B(CNC(=O)CC1=CC=CS1)(O)O	118.639	5.7753225
CC1=C(N2C(C(C2=O)NC(=O)C(C3=CCC=CC3)N)SC1)C(=O)O	229.709	4.7750829
C=CC1=C(N2C(C(C2=O)NC(=O)C(=NOCC(=O)O)C3=CSC(=N3)N)SC1)C(=O)O	219.247	3.9340218
CC=CCC=CCCC(=O)C(CC(=O)N)O	198.984	5.3851311
C1CN(CCN1CCOCC(=O)O)C(C2=CC=CC=C2)C3=CC=C(C=C3)Cl	288.219	5.0931678
CCOC(=O)OCCC(=C(C)N(CC1=CN=C(N=C1N)C)C=O)SC(=O)OCC	300.113	5.4743799
C1CC(CCC1CN)C(=O)OC2=CC=C(C=C2)CCC(=O)O	254.661	5.7353238
CCCCCCCCCCCCCCCCO	316.018	9.0217476
CC1OC2(CN3CCC2CC3)CS1	173.827	6.1638813
CN1C=C(N=C1C2=CC=C(C=C2)OCC(CNCCOC3=CC(=C(C=C3)O)C(=O)N)O)C(F)(F)F	316.752	4.889637
CC(C)(C)NCC(COC1=CC=CC2=C1NC(=O)N2)O	230.973	5.6798154
C1C(=O)NC2=C(C=C(C=C2)Cl)C(S1)C3=CC=CC=C3Cl	153.239	5.0161635
CN1CCN(CC1)C2=NC3=C(C=CC(=C3)C(F)(F)F)N4C2=CC=C4	216.867	4.0453107
C1=COC(=C1)C2=NN3C(=N2)C4=C(C=CC(=C4)Cl)N=C3N	134.501	4.5027108
C1CCC(CC1)NC2=NC=NC3=C2N=CN3C4C(C(C(O4)CO)O)O	267.834	5.2164291
CCC(C)C1C(=O)N2CCCC2C(=O)NC(C(=O)NC(C(=O)N1)CC3=CC=C(C=C3)OC)CCCCCC(=O)NO	477.845	5.1870423
CCOC(=O)CCCCCCCCCCCCC1CCC=C1	350.455	6.7728411
COC1=C(C2=CC(=C3C(=C2C=C1)C=CC4=CC5=C(C=C43)OCO5)N)OC	225.921	3.8733435
C1C(NC(CC1=O)C(=O)O)C(=O)O	114.032	5.890965
CC(CCC(=O)O)C1CCCC2C1(CCC3C2C(CC4C3(CCC(C4)O)C)O)C	424.321	7.0084797
C(C(Cl)(Cl)Cl)(O)O	40.515	7.0014051
C1=CC(=CC=C1CCCC(=O)O)N(CCCl)CCCl	210.501	5.2610535
C1=CC(=CC=C1C(C(COC(=O)CCC(=O)O)NC(=O)C(Cl)Cl)O)[N+](=O)[O-]	216.474	4.9565736
CN1CCN(CC1)C(C2=CC=CC=C2)C3=CC=C(C=C3)Cl	235.623	4.4175435
C1C2C(C(C1Cl)Cl)C3(C(C(C2(C3(Cl)Cl)Cl)Cl)Cl)Cl	115.07	6.7287609
CN=C1CN(C(=C2C=C(C=CC2=N1)Cl)C3=CC=CC=C3)O	181.536	2.8252143
C1=CC(=CC=C1NC(=NC(=NCCCCCCN=C(N)N=C(N)NC2=CC=C(C=C2)Cl)N)N)Cl	351.91	4.7641989
CC(=O)C1(CCC2C1(CCC3C2C=C(C4=CC(=O)CCC34C)Cl)C)OC(=O)C	320.253	4.4882895
CC(=O)OC1=C2C(=C(C=C1)Cl)C=CC=N2	113.397	4.554954
CCN(CC)CCCC(C)NC1=C2C=CC(=CC2=NC=C1)Cl	275.81	4.4920989
COC1=CC=C(C=C1)C(=C(C2=CC=C(C=C2)OC)Cl)C3=CC(=CC=C3)OC	257.157	4.1933331
C1=CC2=C(C(=C(C=C2Cl)Cl)O)N=C1	82.654	4.0902072
CC1=CC(=CC(=C1Cl)C)O	101.045	5.7913764
C1=CC(=CC=C1OCC(COC(=O)N)O)Cl	146.931	5.7070254
CN(C)CCC(C1=CC=C(C=C1)Cl)C2=CC=CC=N2	212.169	5.0224218
CN(C)CCCN1C2=CC=CC=C2SC3=C1C=C(C=C3)Cl	218.56	4.413462
CC(C)OC(=O)NC1=CC(=CC=C1)Cl	139.245	5.8308309
CN(C)CCC=C1C2=CC=CC=C2SC3=C1C=C(C=C3)Cl	210.66	4.4659773
CCOP(=S)(OCC)OC1=NC(=C(C=C1Cl)Cl)Cl	138.98	4.9443291
C1=CC2=C(C=C1Cl)NC(=O)O2	68.515	5.5560099
C1=C2C(=CC(=C1Cl)O)OC(=O)N2	71.785	5.1685395
CC(C)CCCC(C)C1CCC2C1(CCCC2=CC=C3CC(CCC3=C)O)C	434.52	4.5489678
CCCCCCCCCCCCCCCCC1(C=CC(OO1)CC(=O)OC)OC	434.886	7.033785
C1=CC=C2C(=C1)C(=O)C=C(O2)C(=O)O	95.964	4.5761778
CC(=CC1C(C1(C)C)C(=O)O)C	161.11	6.4338045
CC(=O)NC1=CC=C(C=C1)C(=O)NC2=CC=CC=C2N	187.232	4.410741
C1CN=C(N1)C2CC2(C3=CC=CC=C3)C4=CC=CC=C4	210.923	5.1358875
CC1(C(N2C(S1)C(C2=O)NC(=O)C3(CCCCC3)N)C(=O)O)C	255.46	5.646075
CC1=CC(=O)N(C(=C1)C2CCCCC2)O	182.323	4.9051467
CC1(CCCCC1)COC2=CC=C(C=C2)CC3C(=O)NC(=O)S3	256.294	5.009361
CCOC(=O)C(CCC1=CC=CC=C1)NC2CCCN3CCCC(N3C2=O)C(=O)O	345.917	5.7606291
CC1=C(C(C(=C(N1)C)C(=O)OCC=CC2=CC=CC=C2)C3=CC(=CC=C3)[N+](=O)[O-])C(=O)OCCOC	344.748	3.793074
CN(C1CCCCC1)C(=O)CCCOC2=CC3=C(C=C2)NC(=O)C=C3	289.326	4.1263965
C1CCC(CC1)N2C(=NN=N2)CCCCOC3=CC4=C(C=C3)NC(=O)CC4	304.934	5.2066335
CC(C)NCC(C1=CC(=C(C=C1)N)C#N)O	186.351	4.7663757
CC1=C(N=CN1)CSCCNC(=NC)NC#N	181.006	6.0087843
C=CC1CN2CCC1CC2C(C3=CC=NC4=CC=CC=C34)O	249.142	4.7620221
CC1(C2CCC(O1)(CC2)C)C	174.047	8.1012333
COC1=CC(=CC(=C1OC)OC)C=CC(=O)N2CCN(CC2)CC(=O)N3CCCC3	345.368	4.3141455
C1CN(CCN1C=CCC2=CC=CC=C2)C(C3=CC=CC=C3)C4=CC=CC=C4	317.287	4.5421653
C1CN(CCN1CC=CC2=CC=CC=C2)C(C3=CC=CC=C3)C4=CC=CC=C4	317.162	4.5982179
CCN1C2=CC3=C(C=C2C(=O)C(=N1)C(=O)O)OCO3	145.334	4.1266686
CC(C)(C(=O)O)OC1=CC=C(C=C1)C2CC2(Cl)Cl	166.563	6.081435
C1CC1N2C=C(C(=O)C3=CC(=C(C=C32)N4CCNCC4)F)C(=O)O	225.371	4.2733305
C1CC1C2=CC=CC=C2OCC3=NCCN3	179.51	5.871918
C(C=CC(=O)O)N	76.045	5.5894782
COC1CN(CCC1NC(=O)C2=CC(=C(C=C2OC)N)Cl)CCCOC3=CC=C(C=C3)F	335.987	4.9952118
CN(C)CCCC1(C2=C(CO1)C=C(C=C2)C#N)C3=CC=C(C=C3)F	246.66	4.3878846
CC(=O)NC1C(=O)CCS1	100.039	4.9854162
COC1=CC(=C2C=CC(=O)OC2=C1)OC	129.465	4.4403999
CC#CC(=O)NC1=CC2=C(C=C1)N=CN=C2NC3=CC(=CC=C3)Br	186.444	4.0077609
C1COCCN1CCCCNC(=O)C2=CC3=CC=CC=C3O2	248.415	3.8834112
CC1C2C(C(=O)O2)(NC1=O)C(C(C)C)O	166.045	6.6403284
COC1=CC(=C(C=C1C(=O)NC2CCN(CC2)CC3=CC=CC=C3)Cl)N	277.386	4.9301799
C1CCN(C1)CC2=NC3=CC=CC=C3N2CC4=CC=C(C=C4)Cl	236.698	5.4243135
CC(C)(C)NCC(C1=CC(=C(C(=C1)Cl)N)Cl)O	193.849	5.3317995
CN(C)C(=O)C(CC1=CC=CC=C1)NC(=O)C(=O)CC(=O)NCCC2=CC=CC=N2	307.454	4.7900484
CCCC1CC(N(C1)C)C(=O)NC(C2C(C(C(C(O2)SC)O)O)O)C(C)Cl	343.973	6.6237303
CN1C(=O)CC(=O)N(C2=C1C=CC(=C2)Cl)C3=CC=CC=C3	175.039	5.1524856
C1=CC(=CC=C1CN=C(N)SCCCC2=CN=CN2)Cl	199.543	4.6463796
CCC(=O)OC1(C(CC2C1(CC(C3(C2CCC4=CC(=O)C=CC43C)F)O)C)C)C(=O)CCl	356.852	4.7669199
CCCC(=O)OC1(C(CC2C1(CC(=O)C3(C2CCC4=CC(=O)C=CC43C)F)C)C)C(=O)CCl	360.299	4.756308
CC(C)N=C1C=C2C(=NC3=CC=CC=C3N2C4=CC=C(C=C4)Cl)C=C1NC5=CC=C(C=C5)Cl	288.152	2.8668456
CN(C)CCC(C1=CC=CC=C1)(C2=CC=CC=C2Cl)O	222.578	5.3783286
CCOC(=O)C(C)(C)OC1=CC=C(C=C1)Cl	168.258	5.60526
CC(C)(C(=O)O)OC1=CC=C(C=C1)Cl	130.682	6.0749046
CC(C)(C)CC(C)(C)C1=CC(=C(C=C1)O)CC2=C(C=C(C=C2)Cl)Cl	279.732	4.9364382
CCN(CC)CCOC1=CC=C(C=C1)C(=C(C2=CC=CC=C2)Cl)C3=CC=CC=C3	318.06	4.231155
CN(C)CCCN1C2=CC=CC=C2CCC3=C1C=C(C=C3)Cl	254.205	5.1184731
C1C(=O)NC2=C(C=C(C=C2)[N+](=O)[O-])C(=N1)C3=CC=CC=C3Cl	156.07	4.3506069
C1CN=C(N1)NC2=C(C=CC=C2Cl)Cl	116.928	4.7024322
C1CCN(CC1)CCOC(C2=CC=CC=C2)C3=CC=C(C=C3)Cl	265.09	5.1475878
COC(=O)C(C1=CC=CC=C1Cl)N2CCC3=C(C2)C=CS3	195.358	5.1609207
C1C(C(C(C1O)C=CC(COC2=CC(=CC=C2)Cl)O)CC=CCCCC(=O)O)O	323.035	5.8629387
C1=CC=C(C=C1)C2=NC(C(=O)NC3=C2C=C(C=C3)Cl)C(=O)O	163.95	4.5873339
CC(C)NCC(C1=CC=CC=C1Cl)O	169.428	6.1383039
CCC1=CC2=C(S1)N(C(=O)CN=C2C3=CC=CC=C3Cl)C	187.8	4.4833917
C1=CC=C(C=C1)C(C2=CC=CC=C2)(C3=CC=CC=C3Cl)N4C=CN=C4	221.452	5.0659578
CC1=C(C(=NO1)C2=CC=CC=C2Cl)C(=O)NC3C4N(C3=O)C(C(S4)(C)C)C(=O)O	238.805	5.3366973
B(CNC(=O)C1=C(ON=C1C2=CC=CC=C2Cl)C)(O)O	160.86	5.7116511
C1COC2(N1CC(=O)NC3=C2C=C(C=C3)Cl)C4=CC=CC=C4Cl	188.748	5.4547887
C1=CC2=C(C=CC(=C2N=C1)O)Cl	87.615	4.3631235
[truncated: 14,675 more rows]
